# Supplementary material for: ADIPOR1 is essential for vision and its RPE expression is lost in the Mfrprd6 mouse
Source: Sci Rep. 2018 Sep 25;8:14339. doi: 10.1038/s41598-018-32579-9 (PMC6156493; doi:10.1038/s41598-018-32579-9)
Supplement: Supplementary file 2 — Table S1 [file 41598_2018_32579_MOESM2_ESM.xlsx]

## Sheet: Sheet1
List of anti-ADIPOR1 antibodies tested:
Antibody	Source	Host	Type	Detects ADIPOR1 Overexpression in WB	Detect endogenous ADIPOR1 protein	Concentration/dilution tested
PA1-059	Thermo Fisher Scientific	Rabbit	Poly	yes	no	1:500
PA5-35347	Thermo Fisher Scientific	Rabbit	Poly	no	no	1:500
PA1-12757	Thermo Fisher Scientific	Rabbit	Poly	no	no	1:400-1:500
ALX-210-645-C200	Enzo	Goat	Poly	no	no	1:500
ALX-210-913-R100	Enzo	Rabbit	Poly	yes	no	1:500
AHP1824	Abd Serotec	Goat	Poly	no	no	1:1000
ab126611	Abcam	Rabbit	Mono	no	no	1:500
ab70362	Abcam	Rabbit	Poly	yes	no	1:500
ab77611	Abcam	Goat	Poly	no	no	1:500
SAB1401676	Sigma	Mouse	Mono	no	no	1:500
bs-0610R	Bioss	Rabbit	Poly	no	no	1:500
TA321846	Origene	Rabbit	Poly	yes	no	1:500
35614 (SAB)	Signalway Antibody	Rabbit	Poly	no	no	1:500
38245 (SAB)	Signalway Antibody	Rabbit	Poly	no	no	1:500
18993	IBL	Rabbit	Poly	yes	yes	1:100 (1 µg/mL)
Other antibodies used in this study:
Protein target	Antibody catalog #/ clone ID	Source	Type	Host	Concentration/dilution used in western blot (WB) or IHC
ADIPOR1	18993	IBL	poly	rabbit	1:100 (1 µg/mL) - WB and IHC frozen; 1:50 (2 µg/mL) IHC paraffin human; 1:200 (0.5 µg/mL) IHC paraffin mouse
α-TUBULIN	ab80779 - DM1A	Abcam	mono	mouse	1:2000-1:5000 - WB
α-TUBULIN	2125 - 11H10	Cell Signaling Technology	mono	rabbit	1:2000-1:5000 - WB
β-ACTIN	3700 - 8H10D10	Cell Signaling Technology	mono	mouse	1:5000 - WB
CRX	H00001406-M02 - 4G11	Novus	mono	mouse	1:1000 - WB
CYCLOPHILIN B	43603 - D1V5J	Cell Signaling Technology	mono	rabbit	1:1000 - WB
FLAG TAG	14793 - D6W5B	Cell Signaling Technology	mono	rabbit	1:500 - 1:1000 - WB
GNAT1	SAB4501223	Sigma	poly	rabbit	1:1000 - WB
IRBP (RBP3)	14352-1-AP	Proteintech	poly	rabbit	1:2000 - WB; 1:200 - IHC frozen
MFRP, anti-human	AF1915	R&D Systems	poly	goat	1:1000 (0.2 µg/mL) - IHC paraffin
MFRP, anti-mouse	AF3445	R&D Systems	poly	goat	1:250 (0.8 µg/mL) - IHC paraffin
PDE6-α	ab5659	Abcam	poly	rabbit	1:1000 - WB
PERIPHERIN-2	MABN2395 - Clone 2B7	Millipore	mono	mouse	1:1000 - WB
RHODOPSIN	14825 - D1N7X	Cell Signaling Technology	mono	rabbit	1:2000 - WB
ROM1	MABN1757 - Clone 2H5	Millipore	mono	mouse	1:1000 - WB
RPE65	ab175936 - EPR7024(N)	Abcam	mono	rabbit	1:2000 - WB
VINCULIN	13901 - E1E9V	Cell Signaling Technology	mono	rabbit	1:1000-1:5000 - WB
Secondary antibodies
Anti-rabbit IgG-HRP	7074	Cell Signaling Technology	NA	NA	1:2000 - WB
Anti-mouse IgG-HRP	7076	Cell Signaling Technology	NA	NA	1:2000 - WB
Goat anti-Rabbit Alexa-647	A-21245	Thermo Fisher Scientific	poly	goat	1:1000 - IHC frozen
