# Supplementary material for: ADIPOR1 is essential for vision and its RPE expression is lost in the Mfrprd6 mouse
Source: Sci Rep. 2018 Sep 25;8:14339. doi: 10.1038/s41598-018-32579-9 (PMC6156493; doi:10.1038/s41598-018-32579-9)
Supplement: Supplementary file 3 — Table S2 [file 41598_2018_32579_MOESM3_ESM.xlsx]

## Sheet: P15 WT vs KO
(Row Number)	result	log2 fold changes	adjusted p-values	Genes.ENSEMBL	Genes.SYMBOL	Genes.ENTREZID	Genes.TranscriptType	Genes.GENENAME	Genes.Chromosome
10818	0	0.794881	3e-06	ENSMUSG00000041534.8	Rbp3	19661	protein_coding	retinol binding protein 3, interstitial	chr14
10926	0	-0.763805	0.0001	ENSMUSG00000041889.7	Shisa4	77552	protein_coding	shisa family member 4	chr1
4937	0	-0.480505	0.0002	ENSMUSG00000026457.14	Adipor1	72674	protein_coding	adiponectin receptor 1	chr1
7665	-1	-1.22623	0.0005	ENSMUSG00000031966.7	Glb1l3	70893	protein_coding	galactosidase, beta 1 like 3	chr9
4888	-1	-1.3503	0.0006	ENSMUSG00000026355.11	Mcm6	17219	protein_coding	minichromosome maintenance complex component 6	chr1
10904	0	-0.717809	0.004	ENSMUSG00000041801.5	Phlda3	27280	protein_coding	pleckstrin homology like domain, family A, member 3	chr1
12060	0	0.380795	0.004	ENSMUSG00000047554.14	Tmem41b	233724	protein_coding	transmembrane protein 41B	chr7
14389	0	0.611249	0.004	ENSMUSG00000064246.10	Chil1	12654	protein_coding	chitinase-like 1	chr1
10990	0	0.466294	0.006	ENSMUSG00000042155.3	Klhl23	277396	processed_transcript	kelch-like 23	chr2
17287	-1	-1.05143	0.006	ENSMUSG00000099338.1	2810030D12Rik	(Empty)	bidirectional_promoter_lncRNA	NULL	chr8
12128	0	0.44134	0.007	ENSMUSG00000047907.11	Tshz2	228911	protein_coding	teashirt zinc finger family member 2	chr2
7296	0	0.390054	0.009	ENSMUSG00000031278.12	Acsl4	50790	protein_coding	acyl-CoA synthetase long-chain family member 4	chrX
4100	0	0.391678	0.01	ENSMUSG00000024665.7	Fads2	56473	protein_coding	fatty acid desaturase 2	chr19
4685	0	0.316439	0.01	ENSMUSG00000025949.16	Pikfyve	18711	retained_intron	phosphoinositide kinase, FYVE finger containing	chr1
6665	0	0.286284	0.01	ENSMUSG00000029777.10	Gars	353172	protein_coding	glycyl-tRNA synthetase	chr6
17559	0	-0.787784	0.01	ENSMUSG00000103108.2	Rncr4	(Empty)	lincRNA	NULL	chr6
3314	0	0.287724	0.02	ENSMUSG00000022463.7	Srebf2	20788	protein_coding	sterol regulatory element binding factor 2	chr15
3965	0	0.421479	0.02	ENSMUSG00000024378.9	Stard4	170459	protein_coding	StAR-related lipid transfer (START) domain containing 4	chr18
4686	0	0.233278	0.02	ENSMUSG00000025950.16	Idh1	15926	protein_coding	isocitrate dehydrogenase 1 (NADP+), soluble	chr1
5696	0	-0.532553	0.02	ENSMUSG00000027996.13	Sfrp2	20319	protein_coding	secreted frizzled-related protein 2	chr3
6196	0	0.406569	0.02	ENSMUSG00000028893.8	Sesn2	230784	protein_coding	sestrin 2	chr4
7661	0	0.222891	0.02	ENSMUSG00000031960.14	Aars	234734	protein_coding	alanyl-tRNA synthetase	chr8
8527	0	0.296199	0.02	ENSMUSG00000034320.14	Slc26a2	13521	protein_coding	solute carrier family 26 (sulfate transporter), member 2	chr18
8731	0	-0.353758	0.02	ENSMUSG00000034936.2	Arl4d	80981	protein_coding	ADP-ribosylation factor-like 4D	chr11
8907	0	-0.288117	0.02	ENSMUSG00000035547.14	Capn5	12337	protein_coding	calpain 5	chr7
10763	0	0.355989	0.02	ENSMUSG00000041313.14	Slc7a1	11987	protein_coding	solute carrier family 7 (cationic amino acid transporter, y+ system), member 1	chr5
10923	0	0.255179	0.02	ENSMUSG00000041879.13	Ipo9	226432	protein_coding	importin 9	chr1
12209	0	0.527843	0.02	ENSMUSG00000048371.8	Pdp2	382051	protein_coding	pyruvate dehyrogenase phosphatase catalytic subunit 2	chr8
12909	0	-0.555217	0.02	ENSMUSG00000052688.12	Rab7b	226421	protein_coding	RAB7B, member RAS oncogene family	chr1
15160	0	-0.758215	0.02	ENSMUSG00000073609.9	D2hgdh	98314	protein_coding	D-2-hydroxyglutarate dehydrogenase	chr1
15989	0	-0.894607	0.02	ENSMUSG00000084989.3	Crocc2	381284	protein_coding	ciliary rootlet coiled-coil, rootletin family member 2	chr1
16032	0	0.842698	0.02	ENSMUSG00000085304.1	Gm12802	(Empty)	antisense	NULL	chr4
16166	-1	-1.44033	0.02	ENSMUSG00000086264.9	Gm15850	329253	processed_transcript	predicted gene 15850	chr1
18160	0	0.450518	0.02	ENSMUSG00000108555.1	Gm18310	(Empty)	TEC	NULL	chr7
3562	0	-0.290303	0.03	ENSMUSG00000022949.9	Clic6	209195	protein_coding	chloride intracellular channel 6	chr16
3570	0	-0.235699	0.03	ENSMUSG00000022964.14	Tmem50b	77975	protein_coding	transmembrane protein 50B	chr16
4953	0	0.337057	0.03	ENSMUSG00000026484.13	Rnf2	19821	protein_coding	ring finger protein 2	chr1
10825	0	-0.350555	0.03	ENSMUSG00000041559.7	Fmod	14264	protein_coding	fibromodulin	chr1
14735	0	0.229326	0.03	ENSMUSG00000069495.12	Epc2	227867	protein_coding	enhancer of polycomb homolog 2 (Drosophila)	chr2
16006	0	-0.847817	0.03	ENSMUSG00000085105.2	Gm12758	(Empty)	antisense	NULL	chr7
17458	0	-0.684289	0.03	ENSMUSG00000102375.1	A930036K24Rik	(Empty)	TEC	NULL	chr9
934	0	-0.391337	0.04	ENSMUSG00000006567.11	Atp7b	11979	protein_coding	ATPase, Cu++ transporting, beta polypeptide	chr8
1011	0	0.349107	0.04	ENSMUSG00000007617.17	Homer1	26556	protein_coding	homer scaffolding protein 1	chr13
2606	0	0.302125	0.04	ENSMUSG00000021068.15	Nin	18080	protein_coding	ninein	chr12
2974	0	-0.3508	0.04	ENSMUSG00000021804.5	Rgr	57811	protein_coding	retinal G protein coupled receptor	chr14
4227	0	0.248688	0.04	ENSMUSG00000024924.14	Vldlr	22359	retained_intron	very low density lipoprotein receptor	chr19
12407	0	-0.577224	0.04	ENSMUSG00000049555.10	Tmie	20776	protein_coding	transmembrane inner ear	chr9
15635	-1	-3.61366	0.04	ENSMUSG00000078965.5	Gm12033	(Empty)	processed_pseudogene	NULL	chr11
12421	0	0.326283	0.05	ENSMUSG00000049630.6	C1ql3	227580	protein_coding	C1q-like 3	chr2
18122	0	-0.705729	0.05	ENSMUSG00000108218.1	Olfr1372-ps1	257871	processed_transcript	olfactory receptor 1372, pseudogene 1	chr11

## Sheet: P22 WT vs KO
(Row Number)	result	log2 fold changes	adjusted p-values	Genes.ENSEMBL	Genes.SYMBOL	Genes.ENTREZID	Genes.TranscriptType	Genes.GENENAME	Genes.Chromosome
7948	1	2.76105	6e-16	ENSMUSG00000032495.8	Lrrc2	74249	protein_coding	leucine rich repeat containing 2	chr9
9393	1	2.87018	2e-15	ENSMUSG00000037225.13	Fgf2	14173	protein_coding	fibroblast growth factor 2	chr3
6039	1	5.43845	4e-15	ENSMUSG00000028635.7	Edn2	13615	protein_coding	endothelin 2	chr4
2355	1	1.43545	7e-14	ENSMUSG00000020627.9	Klhl29	208439	protein_coding	kelch-like 29	chr12
14054	1	1.24018	7e-14	ENSMUSG00000061536.12	Sec22c	215474	protein_coding	SEC22 homolog C, vesicle trafficking protein	chr9
9383	1	1.33873	1e-13	ENSMUSG00000037197.11	Rbm17	76938	protein_coding	RNA binding motif protein 17	chr2
3686	1	1.73051	3e-13	ENSMUSG00000023439.11	Gnb3	14695	protein_coding	guanine nucleotide binding protein (G protein), beta 3	chr6
12973	1	2.14665	7e-13	ENSMUSG00000053113.3	Socs3	12702	protein_coding	suppressor of cytokine signaling 3	chr11
3447	1	1.40341	8e-13	ENSMUSG00000022722.18	Arl6	56297	protein_coding	ADP-ribosylation factor-like 6	chr16
1953	-1	-1.32146	2e-12	ENSMUSG00000019850.11	Tnfaip3	21929	protein_coding	tumor necrosis factor, alpha-induced protein 3	chr10
2840	1	1.532	2e-12	ENSMUSG00000021557.14	Agtpbp1	67269	processed_transcript	ATP/GTP binding protein 1	chr13
7159	1	1.86719	2e-12	ENSMUSG00000030905.5	Crym	12971	protein_coding	crystallin, mu	chr7
9392	1	1.08882	2e-12	ENSMUSG00000037224.15	Zfyve28	231125	protein_coding	zinc finger, FYVE domain containing 28	chr5
13292	1	2.30797	2e-12	ENSMUSG00000055368.14	Slc6a2	20538	protein_coding	solute carrier family 6 (neurotransmitter transporter, noradrenalin), member 2	chr8
15867	1	1.9075	2e-12	ENSMUSG00000082361.6	Btc	12223	protein_coding	betacellulin, epidermal growth factor family member	chr5
16032	1	4.58115	3e-12	ENSMUSG00000085304.1	Gm12802	(Empty)	antisense	NULL	chr4
13387	0	-0.914362	2e-11	ENSMUSG00000056043.5	Rgs9bp	243923	protein_coding	regulator of G-protein signalling 9 binding protein	chr7
2634	0	-0.779286	3e-11	ENSMUSG00000021123.12	Rdh12	77974	protein_coding	retinol dehydrogenase 12	chr12
591	1	2.58437	4e-11	ENSMUSG00000003872.9	Lin7b	22342	nonsense_mediated_decay	lin-7 homolog B (C. elegans)	chr7
3211	0	0.90704	4e-11	ENSMUSG00000022272.17	Myo10	17909	protein_coding	myosin X	chr15
4356	0	0.85463	4e-11	ENSMUSG00000025184.10	R3hcc1l	52013	protein_coding	R3H domain and coiled-coil containing 1 like	chr19
12016	0	-0.860721	4e-11	ENSMUSG00000047298.3	Kcnv2	240595	protein_coding	potassium channel, subfamily V, member 2	chr19
3882	1	1.60043	1e-10	ENSMUSG00000024206.14	Rfx2	19725	protein_coding	regulatory factor X, 2 (influences HLA class II expression)	chr17
8381	0	-0.960684	1e-10	ENSMUSG00000033871.14	Ppargc1b	170826	protein_coding	peroxisome proliferative activated receptor, gamma, coactivator 1 beta	chr18
13213	1	5.90594	1e-10	ENSMUSG00000054779.5	Fgf2os	(Empty)	antisense	NULL	chr3
3691	1	1.79534	2e-10	ENSMUSG00000023484.13	Prph	19132	protein_coding	peripherin	chr15
7912	0	-0.806086	2e-10	ENSMUSG00000032420.7	Nt5e	23959	protein_coding	5' nucleotidase, ecto	chr9
9037	1	1.94134	2e-10	ENSMUSG00000036030.9	Prtg	235472	protein_coding	protogenin	chr9
9457	0	0.592624	2e-10	ENSMUSG00000037408.10	Cnnm4	94220	protein_coding	cyclin M4	chr1
9679	0	0.932558	2e-10	ENSMUSG00000038068.14	Rnf144b	218215	protein_coding	ring finger protein 144B	chr13
12984	1	1.95615	2e-10	ENSMUSG00000053175.17	Bcl3	12051	protein_coding	B cell leukemia/lymphoma 3	chr7
13581	1	1.03325	2e-10	ENSMUSG00000057469.7	E2f6	50496	protein_coding	E2F transcription factor 6	chr12
1918	1	1.14174	3e-10	ENSMUSG00000019789.8	Hey2	15214	protein_coding	hairy/enhancer-of-split related with YRPW motif 2	chr10
4115	1	1.32884	3e-10	ENSMUSG00000024697.3	Gna14	14675	protein_coding	guanine nucleotide binding protein, alpha 14	chr19
7661	0	0.600367	3e-10	ENSMUSG00000031960.14	Aars	234734	protein_coding	alanyl-tRNA synthetase	chr8
7665	-1	-4.70438	3e-10	ENSMUSG00000031966.7	Glb1l3	70893	protein_coding	galactosidase, beta 1 like 3	chr9
187	0	-0.717241	4e-10	ENSMUSG00000001211.14	Agpat3	28169	protein_coding	1-acylglycerol-3-phosphate O-acyltransferase 3	chr10
2699	0	-0.929288	4e-10	ENSMUSG00000021255.17	Esrrb	26380	protein_coding	estrogen related receptor, beta	chr12
12732	1	2.39367	4e-10	ENSMUSG00000051435.11	Fhad1	329977	protein_coding	forkhead-associated (FHA) phosphopeptide binding domain 1	chr4
14389	1	1.31276	5e-10	ENSMUSG00000064246.10	Chil1	12654	protein_coding	chitinase-like 1	chr1
6665	0	0.693612	8e-10	ENSMUSG00000029777.10	Gars	353172	protein_coding	glycyl-tRNA synthetase	chr6
8941	0	0.83722	1e-09	ENSMUSG00000035673.9	Sbno2	216161	protein_coding	strawberry notch homolog 2 (Drosophila)	chr10
9558	1	2.07147	1e-09	ENSMUSG00000037735.7	2810032G03Rik	72669	lincRNA	RIKEN cDNA 2810032G03 gene	chr12
17458	-1	-1.82668	1e-09	ENSMUSG00000102375.1	A930036K24Rik	(Empty)	TEC	NULL	chr9
3786	0	-0.680347	2e-09	ENSMUSG00000024030.6	Abcg1	11307	protein_coding	ATP-binding cassette, sub-family G (WHITE), member 1	chr17
6473	0	-0.718338	2e-09	ENSMUSG00000029410.11	Ppef2	19023	protein_coding	protein phosphatase, EF hand calcium-binding domain 2	chr5
7027	1	2.60693	2e-09	ENSMUSG00000030669.13	Calca	12310	protein_coding	calcitonin/calcitonin-related polypeptide, alpha	chr7
8500	1	1.44443	2e-09	ENSMUSG00000034248.7	Slc25a37	67712	protein_coding	solute carrier family 25, member 37	chr14
8571	0	-0.993849	2e-09	ENSMUSG00000034452.7	Slc24a1	214111	protein_coding	solute carrier family 24 (sodium/potassium/calcium exchanger), member 1	chr9
10807	1	1.02198	2e-09	ENSMUSG00000041479.13	Syt15	319508	retained_intron	synaptotagmin XV	chr14
14967	1	2.13429	2e-09	ENSMUSG00000071637.5	Cebpd	12609	protein_coding	CCAAT/enhancer binding protein (C/EBP), delta	chr16
15416	1	1.24605	2e-09	ENSMUSG00000075256.9	Cerkl	228094	protein_coding	ceramide kinase-like	chr2
6883	-1	-1.0246	3e-09	ENSMUSG00000030324.8	Rho	212541	protein_coding	rhodopsin	chr6
8276	1	1.30176	3e-09	ENSMUSG00000033488.11	BC026585	226527	protein_coding	cDNA sequence BC026585	chr1
8693	-1	-1.12398	3e-09	ENSMUSG00000034829.8	Nxnl1	234404	protein_coding	nucleoredoxin-like 1	chr8
9846	0	-0.672245	3e-09	ENSMUSG00000038515.10	Grtp1	66790	nonsense_mediated_decay	GH regulated TBC protein 1	chr8
16443	1	1.96687	3e-09	ENSMUSG00000089984.7	Fbxo24	71176	protein_coding	F-box protein 24	chr5
979	0	0.840775	4e-09	ENSMUSG00000007021.4	Syngr3	20974	protein_coding	synaptogyrin 3	chr17
857	0	-0.819373	5e-09	ENSMUSG00000006007.14	Pdc	20028	protein_coding	phosducin	chr1
9010	1	1.00542	5e-09	ENSMUSG00000035929.11	H2-Q4	15015	protein_coding	histocompatibility 2, Q region locus 4	chr17
10281	0	0.713706	5e-09	ENSMUSG00000039756.12	Dnttip2	99480	protein_coding	deoxynucleotidyltransferase, terminal, interacting protein 2	chr3
13747	1	2.61398	5e-09	ENSMUSG00000058952.12	Cfi	12630	protein_coding	complement component factor i	chr3
1853	0	0.903262	7e-09	ENSMUSG00000019256.17	Ahr	11622	protein_coding	aryl-hydrocarbon receptor	chr12
3102	1	2.1526	7e-09	ENSMUSG00000022056.8	Adam7	11500	protein_coding	a disintegrin and metallopeptidase domain 7	chr14
3784	0	0.578179	7e-09	ENSMUSG00000024026.12	Glo1	109801	protein_coding	glyoxalase 1	chr17
3840	0	-0.524846	7e-09	ENSMUSG00000024120.12	Lrpprc	72416	protein_coding	leucine-rich PPR-motif containing	chr17
4432	-1	-1.18651	7e-09	ENSMUSG00000025340.14	Rabgef1	56715	protein_coding	RAB guanine nucleotide exchange factor (GEF) 1	chr5
1425	1	1.23634	8e-09	ENSMUSG00000015312.8	Gadd45b	17873	protein_coding	growth arrest and DNA-damage-inducible 45 beta	chr10
563	0	0.656657	1e-08	ENSMUSG00000003617.16	Cp	12870	protein_coding	ceruloplasmin	chr3
607	0	0.922724	1e-08	ENSMUSG00000004040.16	Stat3	20848	protein_coding	signal transducer and activator of transcription 3	chr11
1322	-1	-1.0024	1e-08	ENSMUSG00000014164.14	Klhl3	100503085	protein_coding	kelch-like 3	chr13
2838	0	0.582435	1e-08	ENSMUSG00000021555.14	Naa35	78689	protein_coding	N(alpha)-acetyltransferase 35, NatC auxiliary subunit	chr13
7304	0	-0.834688	1e-08	ENSMUSG00000031293.13	Rs1	20147	protein_coding	retinoschisis (X-linked, juvenile) 1 (human)	chrX
7560	0	-0.807781	1e-08	ENSMUSG00000031789.17	Cngb1	333329	protein_coding	cyclic nucleotide gated channel beta 1	chr8
8731	0	-0.792196	1e-08	ENSMUSG00000034936.2	Arl4d	80981	protein_coding	ADP-ribosylation factor-like 4D	chr11
9605	0	-0.717213	1e-08	ENSMUSG00000037885.18	Stk35	67333	protein_coding	serine/threonine kinase 35	chr2
10573	0	-0.78551	1e-08	ENSMUSG00000040632.15	Nrl	18185	protein_coding	neural retina leucine zipper gene	chr14
10939	0	0.89902	1e-08	ENSMUSG00000041936.18	Agrn	11603	retained_intron	agrin	chr4
3483	0	0.885459	2e-08	ENSMUSG00000022790.14	Igsf11	207683	processed_transcript	immunoglobulin superfamily, member 11	chr16
6651	1	1.31904	2e-08	ENSMUSG00000029752.12	Asns	27053	protein_coding	asparagine synthetase	chr6
7171	0	-0.656697	2e-08	ENSMUSG00000030956.15	Fam53b	77938	protein_coding	family with sequence similarity 53, member B	chr7
7710	0	0.9598	2e-08	ENSMUSG00000032040.15	Dcps	69305	protein_coding	decapping enzyme, scavenger	chr9
9822	0	0.977981	2e-08	ENSMUSG00000038451.13	Spsb2	14794	protein_coding	splA/ryanodine receptor domain and SOCS box containing 2	chr6
12094	0	-0.544808	2e-08	ENSMUSG00000047747.10	Rnf150	330812	protein_coding	ring finger protein 150	chr8
1683	0	-0.649804	3e-08	ENSMUSG00000018076.12	Med13l	76199	retained_intron	mediator complex subunit 13-like	chr5
2233	0	0.750157	3e-08	ENSMUSG00000020393.16	Kremen1	84035	protein_coding	kringle containing transmembrane protein 1	chr11
3091	0	0.648195	3e-08	ENSMUSG00000022037.14	Clu	12759	protein_coding	clusterin	chr14
3894	-1	-1.3584	3e-08	ENSMUSG00000024227.14	Pdzph1	69239	retained_intron	PDZ and pleckstrin homology domains 1	chr17
4937	0	-0.657298	3e-08	ENSMUSG00000026457.14	Adipor1	72674	protein_coding	adiponectin receptor 1	chr1
6637	0	0.588358	3e-08	ENSMUSG00000029713.15	Gnb2	14693	protein_coding	guanine nucleotide binding protein (G protein), beta 2	chr5
7046	0	0.636563	3e-08	ENSMUSG00000030701.17	Plekhb1	27276	protein_coding	pleckstrin homology domain containing, family B (evectins) member 1	chr7
7567	1	1.10507	3e-08	ENSMUSG00000031805.17	Jak3	16453	protein_coding	Janus kinase 3	chr8
8527	0	-0.624667	3e-08	ENSMUSG00000034320.14	Slc26a2	13521	protein_coding	solute carrier family 26 (sulfate transporter), member 2	chr18
9063	0	0.892535	3e-08	ENSMUSG00000036111.8	Lmo1	109594	protein_coding	LIM domain only 1	chr7
10283	0	-0.631493	3e-08	ENSMUSG00000039763.9	Dnajc28	246738	protein_coding	DnaJ heat shock protein family (Hsp40) member C28	chr16
11638	1	1.03331	3e-08	ENSMUSG00000045246.11	Kcng4	66733	protein_coding	potassium voltage-gated channel, subfamily G, member 4	chr8
13616	1	2.12775	3e-08	ENSMUSG00000057802.8	Gm10030	(Empty)	antisense	NULL	chr9
13787	0	0.851709	3e-08	ENSMUSG00000059336.14	Slc14a1	108052	protein_coding	solute carrier family 14 (urea transporter), member 1	chr18
17559	-1	-1.42	3e-08	ENSMUSG00000103108.2	Rncr4	(Empty)	lincRNA	NULL	chr6
7381	0	-0.750157	4e-08	ENSMUSG00000031450.8	Grk1	24013	protein_coding	G protein-coupled receptor kinase 1	chr8
9451	0	-0.703837	4e-08	ENSMUSG00000037386.15	Rims2	116838	protein_coding	regulating synaptic membrane exocytosis 2	chr15
10928	0	0.351145	4e-08	ENSMUSG00000041891.15	Lman1	70361	protein_coding	lectin, mannose-binding, 1	chr18
16296	1	1.38963	4e-08	ENSMUSG00000087168.1	Gm15983	(Empty)	processed_transcript	NULL	chr16
2256	0	-0.545109	5e-08	ENSMUSG00000020435.17	Osbp2	74309	protein_coding	oxysterol binding protein 2	chr11
6522	0	-0.759642	5e-08	ENSMUSG00000029491.7	Pde6b	18587	protein_coding	phosphodiesterase 6B, cGMP, rod receptor, beta polypeptide	chr5
13114	0	-0.805064	5e-08	ENSMUSG00000054150.11	Syne3	212073	protein_coding	spectrin repeat containing, nuclear envelope family member 3	chr12
18042	1	3.31124	5e-08	ENSMUSG00000107256.1	Gm43620	(Empty)	TEC	NULL	chr5
2063	1	1.27699	6e-08	ENSMUSG00000020080.8	Hkdc1	216019	protein_coding	hexokinase domain containing 1	chr10
4909	0	-0.746653	6e-08	ENSMUSG00000026409.14	Pfkfb2	18640	protein_coding	6-phosphofructo-2-kinase/fructose-2,6-biphosphatase 2	chr1
9137	-1	-1.18423	6e-08	ENSMUSG00000036395.14	Glb1l2	244757	protein_coding	galactosidase, beta 1-like 2	chr9
11527	0	0.840493	6e-08	ENSMUSG00000044646.14	Zbtb7c	207259	protein_coding	zinc finger and BTB domain containing 7C	chr18
11780	0	-0.76876	6e-08	ENSMUSG00000046049.6	Rp1l1	271209	protein_coding	retinitis pigmentosa 1 homolog like 1	chr14
4817	0	0.552915	7e-08	ENSMUSG00000026204.15	Ptprn	19275	protein_coding	protein tyrosine phosphatase, receptor type, N	chr1
15124	1	1.30538	7e-08	ENSMUSG00000073418.4	C4b	12268	retained_intron	complement component 4B (Chido blood group)	chr17
5049	0	-0.542103	9e-08	ENSMUSG00000026667.14	Uhmk1	16589	protein_coding	U2AF homology motif (UHM) kinase 1	chr1
6092	0	0.933382	9e-08	ENSMUSG00000028709.3	Mob3c	100465	protein_coding	MOB kinase activator 3C	chr4
4100	0	0.70723	1e-07	ENSMUSG00000024665.7	Fads2	56473	protein_coding	fatty acid desaturase 2	chr19
4357	1	1.10262	1e-07	ENSMUSG00000025185.14	Loxl4	67573	protein_coding	lysyl oxidase-like 4	chr19
4468	0	0.6979	1e-07	ENSMUSG00000025408.15	Ddit3	13198	protein_coding	DNA-damage inducible transcript 3	chr10
4912	1	1.88603	1e-07	ENSMUSG00000026414.13	Tnnt2	21956	protein_coding	troponin T2, cardiac	chr1
5131	1	1.67695	1e-07	ENSMUSG00000026822.14	Lcn2	16819	processed_transcript	lipocalin 2	chr2
7025	0	0.420087	1e-07	ENSMUSG00000030662.9	Ipo5	70572	protein_coding	importin 5	chr14
8553	0	0.889256	1e-07	ENSMUSG00000034401.16	Spata6	67946	protein_coding	spermatogenesis associated 6	chr4
10881	0	-0.535539	1e-07	ENSMUSG00000041734.15	Kirrel	170643	protein_coding	kin of IRRE like (Drosophila)	chr3
11615	0	-0.754319	1e-07	ENSMUSG00000045103.17	Dmd	13405	retained_intron	dystrophin, muscular dystrophy	chrX
12481	0	-0.580833	1e-07	ENSMUSG00000049969.3	Plekhf2	71801	protein_coding	pleckstrin homology domain containing, family F (with FYVE domain) member 2	chr4
14613	1	1.87398	1e-07	ENSMUSG00000068011.4	Mkrn2os	70291	nonsense_mediated_decay	makorin, ring finger protein 2, opposite strand	chr6
14938	0	0.821758	1e-07	ENSMUSG00000071350.12	Setdb2	239122	protein_coding	SET domain, bifurcated 2	chr14
15959	0	-0.803497	1e-07	ENSMUSG00000084826.7	AI847159	100048701	antisense	expressed sequence AI847159	chr2
16431	-1	-2.93855	1e-07	ENSMUSG00000089890.1	Gm16055	(Empty)	antisense	NULL	chr6
458	0	-0.445192	2e-07	ENSMUSG00000002957.11	Ap2a2	11772	protein_coding	adaptor-related protein complex 2, alpha 2 subunit	chr7
915	0	0.527241	2e-07	ENSMUSG00000006435.15	Neurl1a	18011	protein_coding	neuralized E3 ubiquitin protein ligase 1A	chr19
1201	0	-0.825059	2e-07	ENSMUSG00000010492.10	Uckl1os	100271841	antisense	uridine-cytidine kinase 1-like 1, opposite strand	chr2
1231	0	0.6822	2e-07	ENSMUSG00000011254.16	Thg1l	66628	protein_coding	tRNA-histidine guanylyltransferase 1-like (S. cerevisiae)	chr11
2100	0	0.705405	2e-07	ENSMUSG00000020142.12	Slc1a4	55963	protein_coding	solute carrier family 1 (glutamate/neutral amino acid transporter), member 4	chr11
6636	0	0.709969	2e-07	ENSMUSG00000029712.14	Actl6b	83766	protein_coding	actin-like 6B	chr5
8132	0	0.69213	2e-07	ENSMUSG00000032965.10	Ift57	73916	protein_coding	intraflagellar transport 57	chr16
9575	0	-0.504808	2e-07	ENSMUSG00000037788.14	Vopp1	232023	protein_coding	vesicular, overexpressed in cancer, prosurvival protein 1	chr6
9804	0	0.664069	2e-07	ENSMUSG00000038390.11	Gpr162	14788	protein_coding	G protein-coupled receptor 162	chr6
12647	0	-0.526431	2e-07	ENSMUSG00000051000.17	Fam160a1	229488	retained_intron	family with sequence similarity 160, member A1	chr3
13304	0	0.428525	2e-07	ENSMUSG00000055447.18	Cd47	16423	protein_coding	CD47 antigen (Rh-related antigen, integrin-associated signal transducer)	chr16
13821	1	4.16679	2e-07	ENSMUSG00000059631.6	1500035N22Rik	(Empty)	lincRNA	NULL	chr5
14867	0	-0.605109	2e-07	ENSMUSG00000070733.13	Fryl	72313	protein_coding	FRY like transcription coactivator	chr5
16159	0	0.745061	2e-07	ENSMUSG00000086228.1	Ubap1l	208080	protein_coding	ubiquitin-associated protein 1-like	chr9
17287	-1	-1.2172	2e-07	ENSMUSG00000099338.1	2810030D12Rik	(Empty)	bidirectional_promoter_lncRNA	NULL	chr8
1710	0	-0.722251	3e-07	ENSMUSG00000018362.14	Kpna2	16647	nonsense_mediated_decay	karyopherin (importin) alpha 2	chr11
1739	-1	-1.42244	3e-07	ENSMUSG00000018486.2	Wnt9b	22412	protein_coding	wingless-type MMTV integration site family, member 9B	chr11
3147	0	0.862319	3e-07	ENSMUSG00000022146.12	Osmr	18414	protein_coding	oncostatin M receptor	chr15
3761	0	-0.774368	3e-07	ENSMUSG00000023978.5	Prph2	19133	protein_coding	peripherin 2	chr17
6035	0	-0.382418	3e-07	ENSMUSG00000028630.8	Dyrk2	69181	protein_coding	dual-specificity tyrosine-(Y)-phosphorylation regulated kinase 2	chr10
7759	0	0.804628	3e-07	ENSMUSG00000032172.7	Olfm2	244723	protein_coding	olfactomedin 2	chr9
7931	0	-0.789774	3e-07	ENSMUSG00000032463.10	Faim	23873	protein_coding	Fas apoptotic inhibitory molecule	chr9
10933	0	-0.713737	3e-07	ENSMUSG00000041920.14	Slc16a6	104681	protein_coding	solute carrier family 16 (monocarboxylic acid transporters), member 6	chr11
11071	1	2.65575	3e-07	ENSMUSG00000042417.4	Ccno	218630	protein_coding	cyclin O	chr13
11368	0	0.996636	3e-07	ENSMUSG00000043850.15	Clrn1	229320	protein_coding	clarin 1	chr3
14787	0	-0.589255	3e-07	ENSMUSG00000070044.15	Fam149a	212326	protein_coding	family with sequence similarity 149, member A	chr8
14972	0	-0.675696	3e-07	ENSMUSG00000071648.3	Rom1	19881	protein_coding	rod outer segment membrane protein 1	chr19
16288	0	-0.610202	3e-07	ENSMUSG00000087141.1	Plcxd2	433022	protein_coding	phosphatidylinositol-specific phospholipase C, X domain containing 2	chr16
18200	1	5.265	3e-07	ENSMUSG00000108900.1	C430049E01Rik	(Empty)	protein_coding	NULL	chr8
9593	1	1.43163	4e-07	ENSMUSG00000037846.18	Rtkn2	170799	protein_coding	rhotekin 2	chr10
10761	0	-0.432537	4e-07	ENSMUSG00000041308.6	Sntb2	20650	protein_coding	syntrophin, basic 2	chr8
17130	0	-0.899702	4e-07	ENSMUSG00000097666.1	A330094K24Rik	(Empty)	lincRNA	NULL	chr18
9706	0	-0.329607	5e-07	ENSMUSG00000038145.16	Snrk	20623	protein_coding	SNF related kinase	chr9
13851	0	0.798249	5e-07	ENSMUSG00000059866.13	Tnip2	231130	protein_coding	TNFAIP3 interacting protein 2	chr5
16975	1	1.24676	5e-07	ENSMUSG00000097177.7	9330159M07Rik	319673	antisense	RIKEN cDNA 9330159M07 gene	chr9
13939	0	0.635384	6e-07	ENSMUSG00000060568.14	Fam78b	226610	protein_coding	family with sequence similarity 78, member B	chr1
14020	0	-0.579351	6e-07	ENSMUSG00000061288.13	Taok3	330177	protein_coding	TAO kinase 3	chr5
14574	0	0.590588	6e-07	ENSMUSG00000067586.3	S1pr3	13610	protein_coding	sphingosine-1-phosphate receptor 3	chr13
2678	0	-0.555371	7e-07	ENSMUSG00000021221.15	Dpf3	70127	protein_coding	D4, zinc and double PHD fingers, family 3	chr12
9430	0	-0.791429	7e-07	ENSMUSG00000037341.13	Slc9a7	236727	protein_coding	solute carrier family 9 (sodium/hydrogen exchanger), member 7	chrX
11549	0	-0.573159	7e-07	ENSMUSG00000044768.16	D1Ertd622e	52392	protein_coding	DNA segment, Chr 1, ERATO Doi 622, expressed	chr1
11603	0	-0.823894	8e-07	ENSMUSG00000045064.4	Zc2hc1c	72350	protein_coding	zinc finger, C2HC-type containing 1C	chr12
17064	-1	-2.10801	8e-07	ENSMUSG00000097443.1	Gm17529	(Empty)	lincRNA	NULL	chr12
2008	0	0.485387	9e-07	ENSMUSG00000019975.12	Ikbip	67454	protein_coding	IKBKB interacting protein	chr10
6296	0	-0.570801	9e-07	ENSMUSG00000029064.15	Gnb1	14688	protein_coding	guanine nucleotide binding protein (G protein), beta 1	chr4
9329	0	0.464691	9e-07	ENSMUSG00000037012.18	Hk1	15275	protein_coding	hexokinase 1	chr10
9910	0	-0.442798	9e-07	ENSMUSG00000038658.15	Ric1	226089	protein_coding	RAB6A GEF complex partner 1	chr19
10419	0	0.524852	9e-07	ENSMUSG00000040183.13	Ankrd6	140577	protein_coding	ankyrin repeat domain 6	chr4
16870	-1	-1.79958	9e-07	ENSMUSG00000096553.1	Gm10097	(Empty)	protein_coding	NULL	chr10
41	0	-0.501942	1e-06	ENSMUSG00000000276.11	Dgke	56077	protein_coding	diacylglycerol kinase, epsilon	chr11
831	0	-0.484525	1e-06	ENSMUSG00000005871.14	Apc	11789	protein_coding	adenomatosis polyposis coli	chr18
3196	0	0.410266	1e-06	ENSMUSG00000022241.5	Tars	110960	protein_coding	threonyl-tRNA synthetase	chr15
3711	0	-0.463947	1e-06	ENSMUSG00000023845.6	Lnpep	240028	protein_coding	leucyl/cystinyl aminopeptidase	chr17
4888	-1	-1.34024	1e-06	ENSMUSG00000026355.11	Mcm6	17219	protein_coding	minichromosome maintenance complex component 6	chr1
5027	1	1.77345	1e-06	ENSMUSG00000026628.13	Atf3	11910	protein_coding	activating transcription factor 3	chr1
5493	0	0.392216	1e-06	ENSMUSG00000027546.15	Atp9a	11981	protein_coding	ATPase, class II, type 9A	chr2
6435	1	1.01764	1e-06	ENSMUSG00000029338.13	Antxr2	71914	protein_coding	anthrax toxin receptor 2	chr5
7444	0	0.473016	1e-06	ENSMUSG00000031568.16	Rwdd4a	192174	nonsense_mediated_decay	RWD domain containing 4A	chr8
7709	0	0.504395	1e-06	ENSMUSG00000032038.6	St3gal4	20443	protein_coding	ST3 beta-galactoside alpha-2,3-sialyltransferase 4	chr9
8804	0	0.913695	1e-06	ENSMUSG00000035200.6	Chrnb4	108015	protein_coding	cholinergic receptor, nicotinic, beta polypeptide 4	chr9
9673	0	-0.738252	1e-06	ENSMUSG00000038056.15	Kmt2c	231051	protein_coding	lysine (K)-specific methyltransferase 2C	chr5
9905	0	0.934931	1e-06	ENSMUSG00000038642.10	Ctss	13040	protein_coding	cathepsin S	chr3
10899	0	0.782612	1e-06	ENSMUSG00000041782.14	Lad1	16763	protein_coding	ladinin	chr1
11028	-1	-1.1582	1e-06	ENSMUSG00000042282.4	Gucy2f	245650	protein_coding	guanylate cyclase 2f	chrX
12236	0	-0.418784	1e-06	ENSMUSG00000048490.13	Nrip1	268903	protein_coding	nuclear receptor interacting protein 1	chr16
13725	0	-0.728048	1e-06	ENSMUSG00000058743.6	Kcnj14	211480	protein_coding	potassium inwardly-rectifying channel, subfamily J, member 14	chr7
13748	0	-0.504705	1e-06	ENSMUSG00000058966.13	Fam57b	68952	protein_coding	family with sequence similarity 57, member B	chr7
16041	-1	-1.56219	1e-06	ENSMUSG00000085376.1	Gm14508	(Empty)	antisense	NULL	chr5
18366	0	0.598909	1e-06	ENSMUSG00000110344.1	RP23-220F20.2	(Empty)	protein_coding	NULL	chr11
1216	0	0.53937	2e-06	ENSMUSG00000010755.17	Cars	27267	protein_coding	cysteinyl-tRNA synthetase	chr7
2339	0	-0.46095	2e-06	ENSMUSG00000020593.14	Lpin1	14245	protein_coding	lipin 1	chr12
3167	0	-0.536892	2e-06	ENSMUSG00000022197.15	Pdzd2	68070	protein_coding	PDZ domain containing 2	chr15
4454	-1	-1.07499	2e-06	ENSMUSG00000025380.2	Fscn2	238021	protein_coding	fascin actin-bundling protein 2	chr11
5673	0	0.481352	2e-06	ENSMUSG00000027953.13	Slc50a1	19729	nonsense_mediated_decay	solute carrier family 50 (sugar transporter), member 1	chr3
5772	0	-0.932169	2e-06	ENSMUSG00000028125.14	Abca4	11304	protein_coding	ATP-binding cassette, sub-family A (ABC1), member 4	chr3
10542	0	-0.709556	2e-06	ENSMUSG00000040543.16	Pitpnm3	327958	protein_coding	PITPNM family member 3	chr11
10952	0	-0.552015	2e-06	ENSMUSG00000041992.8	Rapgef5	217944	protein_coding	Rap guanine nucleotide exchange factor (GEF) 5	chr12
12574	0	-0.551143	2e-06	ENSMUSG00000050556.9	Kcnb1	16500	protein_coding	potassium voltage gated channel, Shab-related subfamily, member 1	chr2
14549	0	-0.504561	2e-06	ENSMUSG00000067220.12	Cnga1	12788	protein_coding	cyclic nucleotide gated channel alpha 1	chr5
14649	0	-0.370798	2e-06	ENSMUSG00000068323.12	Slc4a5	232156	protein_coding	solute carrier family 4, sodium bicarbonate cotransporter, member 5	chr6
15971	-1	-1.69493	2e-06	ENSMUSG00000084885.7	3010001F23Rik	75693	processed_transcript	RIKEN cDNA 3010001F23 gene	chrX
16715	0	0.533524	2e-06	ENSMUSG00000093661.1	Eif4e3	66892	protein_coding	eukaryotic translation initiation factor 4E member 3	chr6
17489	1	2.68442	2e-06	ENSMUSG00000102611.1	Gm37847	(Empty)	TEC	NULL	chr14
17733	1	2.68442	2e-06	ENSMUSG00000104405.1	Gm31748	(Empty)	TEC	NULL	chr14
2413	0	-0.530642	3e-06	ENSMUSG00000020716.15	Nf1	18015	processed_transcript	neurofibromatosis 1	chr11
5700	0	-0.668247	3e-06	ENSMUSG00000028003.6	Lrat	79235	protein_coding	lecithin-retinol acyltransferase (phosphatidylcholine-retinol-O-acyltransferase)	chr3
8830	0	0.591101	3e-06	ENSMUSG00000035270.15	Impg2	224224	protein_coding	interphotoreceptor matrix proteoglycan 2	chr16
12173	0	-0.730666	3e-06	ENSMUSG00000048154.16	Kmt2d	381022	protein_coding	lysine (K)-specific methyltransferase 2D	chr15
13829	0	0.47675	3e-06	ENSMUSG00000059714.13	Flot1	14251	protein_coding	flotillin 1	chr17
14012	0	-0.707459	3e-06	ENSMUSG00000061175.11	Fnip2	329679	protein_coding	folliculin interacting protein 2	chr3
15953	-1	-1.67819	3e-06	ENSMUSG00000084788.1	Gm11342	(Empty)	lincRNA	NULL	chr13
2733	0	-0.531928	4e-06	ENSMUSG00000021311.8	Mtr	238505	protein_coding	5-methyltetrahydrofolate-homocysteine methyltransferase	chr13
2947	0	0.402553	4e-06	ENSMUSG00000021754.17	Map3k1	26401	protein_coding	mitogen-activated protein kinase kinase kinase 1	chr13
2952	0	-0.586014	4e-06	ENSMUSG00000021763.16	BC067074	(Empty)	protein_coding	NULL	chr13
5128	0	-0.46569	4e-06	ENSMUSG00000026819.15	Slc25a25	227731	protein_coding	solute carrier family 25 (mitochondrial carrier, phosphate carrier), member 25	chr2
6255	0	-0.44783	4e-06	ENSMUSG00000028991.15	Mtor	56717	retained_intron	mechanistic target of rapamycin (serine/threonine kinase)	chr4
6791	0	0.932339	4e-06	ENSMUSG00000030124.2	Lag3	16768	protein_coding	lymphocyte-activation gene 3	chr6
8117	0	-0.587733	4e-06	ENSMUSG00000032902.1	Slc16a1	20501	protein_coding	solute carrier family 16 (monocarboxylic acid transporters), member 1	chr3
9178	0	-0.427453	4e-06	ENSMUSG00000036550.16	Cnot1	234594	protein_coding	CCR4-NOT transcription complex, subunit 1	chr8
9872	0	0.575482	4e-06	ENSMUSG00000038552.14	Fndc4	64339	protein_coding	fibronectin type III domain containing 4	chr5
9874	0	0.941514	4e-06	ENSMUSG00000038560.7	Sp6	83395	protein_coding	trans-acting transcription factor 6	chr11
13214	0	-0.494203	4e-06	ENSMUSG00000054792.15	Klhl18	270201	protein_coding	kelch-like 18	chr9
13270	0	-0.412658	4e-06	ENSMUSG00000055204.14	Ankrd17	81702	protein_coding	ankyrin repeat domain 17	chr5
13895	0	-0.354331	4e-06	ENSMUSG00000060206.11	Zfp462	242466	protein_coding	zinc finger protein 462	chr4
874	0	0.372019	5e-06	ENSMUSG00000006205.13	Htra1	56213	retained_intron	HtrA serine peptidase 1	chr7
4686	0	0.351333	5e-06	ENSMUSG00000025950.16	Idh1	15926	protein_coding	isocitrate dehydrogenase 1 (NADP+), soluble	chr1
8090	0	-0.563371	5e-06	ENSMUSG00000032826.17	Ank2	109676	protein_coding	ankyrin 2, brain	chr3
8896	0	-0.67311	5e-06	ENSMUSG00000035504.16	Reep6	70335	protein_coding	receptor accessory protein 6	chr10
9606	0	0.383353	5e-06	ENSMUSG00000037887.11	Dusp8	18218	protein_coding	dual specificity phosphatase 8	chr7
9950	0	-0.400958	5e-06	ENSMUSG00000038773.10	Kdm3b	277250	protein_coding	KDM3B lysine (K)-specific demethylase 3B	chr18
11313	0	0.529284	5e-06	ENSMUSG00000043496.7	Tril	66873	protein_coding	TLR4 interactor with leucine-rich repeats	chr6
13103	0	-0.755684	5e-06	ENSMUSG00000054057.2	A930004D18Rik	77940	protein_coding	RIKEN cDNA A930004D18 gene	chr2
13468	0	-0.5668	5e-06	ENSMUSG00000056602.11	Fry	320365	protein_coding	FRY microtubule binding protein	chr5
14545	0	0.824947	5e-06	ENSMUSG00000067206.3	Lrrc66	231296	protein_coding	leucine rich repeat containing 66	chr5
806	1	1.0884	6e-06	ENSMUSG00000005667.8	Mthfd2	17768	protein_coding	methylenetetrahydrofolate dehydrogenase (NAD+ dependent), methenyltetrahydrofolate cyclohydrolase	chr6
5014	0	-0.964833	6e-06	ENSMUSG00000026609.15	Ush2a	22283	retained_intron	Usher syndrome 2A (autosomal recessive, mild)	chr1
5195	0	-0.501627	6e-06	ENSMUSG00000026933.17	Camsap1	227634	protein_coding	calmodulin regulated spectrin-associated protein 1	chr2
5333	0	-0.746885	6e-06	ENSMUSG00000027253.15	Lrp4	228357	processed_transcript	low density lipoprotein receptor-related protein 4	chr2
5334	0	-0.577416	6e-06	ENSMUSG00000027254.13	Map1a	17754	protein_coding	microtubule-associated protein 1 A	chr2
8732	0	-0.332777	6e-06	ENSMUSG00000034940.15	Synrg	217030	protein_coding	synergin, gamma	chr11
10366	0	0.611685	6e-06	ENSMUSG00000040010.10	Slc7a5	20539	protein_coding	solute carrier family 7 (cationic amino acid transporter, y+ system), member 5	chr8
2342	0	-0.464772	7e-06	ENSMUSG00000020599.13	Rgs9	19739	protein_coding	regulator of G-protein signaling 9	chr11
6119	0	-0.368398	7e-06	ENSMUSG00000028766.10	Alpl	11647	protein_coding	alkaline phosphatase, liver/bone/kidney	chr4
10430	0	-0.56951	7e-06	ENSMUSG00000040225.15	Prrc2c	226562	protein_coding	proline-rich coiled-coil 2C	chr1
12125	0	-0.52966	7e-06	ENSMUSG00000047888.9	Tnrc6b	213988	protein_coding	trinucleotide repeat containing 6b	chr15
15547	-1	-1.43842	7e-06	ENSMUSG00000078588.10	Ccdc24	381546	protein_coding	coiled-coil domain containing 24	chr4
8054	1	1.30002	8e-06	ENSMUSG00000032715.9	Trib3	228775	protein_coding	tribbles pseudokinase 3	chr2
10392	0	-0.51391	8e-06	ENSMUSG00000040111.15	Gramd1b	235283	protein_coding	GRAM domain containing 1B	chr9
17550	1	3.2631	8e-06	ENSMUSG00000103073.1	Gm37904	(Empty)	processed_pseudogene	NULL	chr1
3816	0	-0.590018	9e-06	ENSMUSG00000024073.14	Birc6	12211	protein_coding	baculoviral IAP repeat-containing 6	chr17
7510	0	0.62414	9e-06	ENSMUSG00000031700.11	Gpt2	108682	protein_coding	glutamic pyruvate transaminase (alanine aminotransferase) 2	chr8
8322	0	-0.579574	9e-06	ENSMUSG00000033671.18	Cep350	74081	protein_coding	centrosomal protein 350	chr1
9286	0	0.720611	9e-06	ENSMUSG00000036905.8	C1qb	12260	protein_coding	complement component 1, q subcomponent, beta polypeptide	chr4
10033	0	0.649886	9e-06	ENSMUSG00000039037.5	St6galnac5	26938	protein_coding	ST6 (alpha-N-acetyl-neuraminyl-2,3-beta-galactosyl-1,3)-N-acetylgalactosaminide alpha-2,6-sialyltransferase 5	chr3
12910	0	-0.532519	9e-06	ENSMUSG00000052698.14	Tln2	70549	protein_coding	talin 2	chr9
241	0	0.352232	1e-05	ENSMUSG00000001521.12	Tulp3	22158	protein_coding	tubby-like protein 3	chr6
567	0	-0.425416	1e-05	ENSMUSG00000003660.10	Snrnp200	320632	retained_intron	small nuclear ribonucleoprotein 200 (U5)	chr2
815	-1	-2.23995	1e-05	ENSMUSG00000005696.11	Sh2d1a	20400	processed_transcript	SH2 domain containing 1A	chrX
2418	0	-0.483153	1e-05	ENSMUSG00000020721.16	Helz	78455	processed_transcript	helicase with zinc finger domain	chr11
2616	1	1.80823	1e-05	ENSMUSG00000021091.8	Serpina3n	20716	protein_coding	serine (or cysteine) peptidase inhibitor, clade A, member 3N	chr12
2781	0	0.989413	1e-05	ENSMUSG00000021423.5	Ly86	17084	protein_coding	lymphocyte antigen 86	chr13
2795	0	-0.366924	1e-05	ENSMUSG00000021466.11	Ptch1	19206	protein_coding	patched 1	chr13
2895	0	-0.44253	1e-05	ENSMUSG00000021669.14	Col4a3bp	68018	protein_coding	collagen, type IV, alpha 3 (Goodpasture antigen) binding protein	chr13
3290	0	-0.813564	1e-05	ENSMUSG00000022425.15	Enpp2	18606	protein_coding	ectonucleotide pyrophosphatase/phosphodiesterase 2	chr15
4458	0	-0.636798	1e-05	ENSMUSG00000025386.2	Pde6g	18588	processed_transcript	phosphodiesterase 6G, cGMP-specific, rod, gamma	chr11
4484	0	-0.453808	1e-05	ENSMUSG00000025437.15	Usp33	170822	protein_coding	ubiquitin specific peptidase 33	chr3
4637	0	-0.680476	1e-05	ENSMUSG00000025860.14	Xiap	11798	processed_transcript	X-linked inhibitor of apoptosis	chrX
4660	0	-0.558781	1e-05	ENSMUSG00000025900.11	Rp1	19888	protein_coding	retinitis pigmentosa 1 (human)	chr1
5343	0	-0.520899	1e-05	ENSMUSG00000027276.7	Jag1	16449	protein_coding	jagged 1	chr2
5515	0	-0.564669	1e-05	ENSMUSG00000027589.14	Pcmtd2	245867	protein_coding	protein-L-isoaspartate (D-aspartate) O-methyltransferase domain containing 2	chr2
5798	0	-0.608437	1e-05	ENSMUSG00000028174.12	Rpe65	19892	protein_coding	retinal pigment epithelium 65	chr3
6148	0	0.374851	1e-05	ENSMUSG00000028811.11	Yars	107271	protein_coding	tyrosyl-tRNA synthetase	chr4
7147	0	-0.54668	1e-05	ENSMUSG00000030878.11	Cdr2	12585	protein_coding	cerebellar degeneration-related 2	chr7
7583	0	0.449341	1e-05	ENSMUSG00000031828.9	Klhl36	234796	retained_intron	kelch-like 36	chr8
8399	0	-0.526059	1e-05	ENSMUSG00000033943.15	Mga	29808	protein_coding	MAX gene associated	chr2
8612	0	-0.396284	1e-05	ENSMUSG00000034593.16	Myo5a	17918	retained_intron	myosin VA	chr9
9278	0	0.742467	1e-05	ENSMUSG00000036887.5	C1qa	12259	protein_coding	complement component 1, q subcomponent, alpha polypeptide	chr4
10103	0	-0.350047	1e-05	ENSMUSG00000039202.12	Abhd2	54608	protein_coding	abhydrolase domain containing 2	chr7
10665	0	-0.414534	1e-05	ENSMUSG00000040907.15	Atp1a3	232975	protein_coding	ATPase, Na+/K+ transporting, alpha 3 polypeptide	chr7
11084	0	-0.839722	1e-05	ENSMUSG00000042453.14	Reln	19699	protein_coding	reelin	chr5
11546	0	-0.596485	1e-05	ENSMUSG00000044749.13	Abca6	76184	protein_coding	ATP-binding cassette, sub-family A (ABC1), member 6	chr11
12723	0	0.509846	1e-05	ENSMUSG00000051390.9	Zbtb22	81630	protein_coding	zinc finger and BTB domain containing 22	chr17
13855	0	0.471251	1e-05	ENSMUSG00000059895.12	Ptp4a3	19245	protein_coding	protein tyrosine phosphatase 4a3	chr15
16171	1	1.10109	1e-05	ENSMUSG00000086291.1	Gm15513	(Empty)	sense_intronic	NULL	chr5
16193	-1	-3.24056	1e-05	ENSMUSG00000086421.1	Gm14091	(Empty)	antisense	NULL	chr2
16209	-1	-1.76965	1e-05	ENSMUSG00000086578.2	Gm13583	(Empty)	antisense	NULL	chr2
16362	1	3.92011	1e-05	ENSMUSG00000087593.1	Gm16174	(Empty)	antisense	NULL	chr7
16423	0	-0.871295	1e-05	ENSMUSG00000089842.2	Pitpnm2os2	(Empty)	antisense	NULL	chr5
16467	0	-0.435868	1e-05	ENSMUSG00000090112.8	Shprh	268281	nonsense_mediated_decay	SNF2 histone linker PHD RING helicase	chr10
17214	1	1.82108	1e-05	ENSMUSG00000097993.7	Ptprv	13924	retained_intron	protein tyrosine phosphatase, receptor type, V	chr1
17748	-1	-1.31128	1e-05	ENSMUSG00000104546.1	Gm43858	(Empty)	TEC	NULL	chr3
796	0	-0.443365	2e-05	ENSMUSG00000005609.16	Ctr9	22083	protein_coding	CTR9 homolog, Paf1/RNA polymerase II complex component	chr7
1778	0	-0.613556	2e-05	ENSMUSG00000018707.13	Dync1h1	13424	protein_coding	dynein cytoplasmic 1 heavy chain 1	chr12
2087	0	-0.444957	2e-05	ENSMUSG00000020121.15	Srgap1	117600	protein_coding	SLIT-ROBO Rho GTPase activating protein 1	chr10
2137	0	-0.65059	2e-05	ENSMUSG00000020212.13	Mdm1	17245	protein_coding	transformed mouse 3T3 cell double minute 1	chr10
2194	0	-0.38025	2e-05	ENSMUSG00000020315.18	Sptbn1	20742	protein_coding	spectrin beta, non-erythrocytic 1	chr11
2381	0	-0.347197	2e-05	ENSMUSG00000020661.15	Dnmt3a	13435	retained_intron	DNA methyltransferase 3A	chr12
2493	0	-0.464153	2e-05	ENSMUSG00000020850.14	Prpf8	192159	protein_coding	pre-mRNA processing factor 8	chr11
2577	0	-0.41666	2e-05	ENSMUSG00000021009.14	Ptpn21	24000	protein_coding	protein tyrosine phosphatase, non-receptor type 21	chr12
2636	0	-0.7121	2e-05	ENSMUSG00000021125.6	Arg2	11847	protein_coding	arginase type II	chr12
2898	0	-0.471426	2e-05	ENSMUSG00000021676.9	Iqgap2	544963	protein_coding	IQ motif containing GTPase activating protein 2	chr13
2936	0	-0.538475	2e-05	ENSMUSG00000021733.9	Slc4a7	218756	protein_coding	solute carrier family 4, sodium bicarbonate cotransporter, member 7	chr14
3330	1	1.42411	2e-05	ENSMUSG00000022491.4	Glycam1	14663	protein_coding	glycosylation dependent cell adhesion molecule 1	chr15
3441	0	-0.547076	2e-05	ENSMUSG00000022708.16	Zbtb20	56490	retained_intron	zinc finger and BTB domain containing 20	chr16
5350	0	-0.307103	2e-05	ENSMUSG00000027288.16	Zfp106	20402	protein_coding	zinc finger protein 106	chr2
6052	0	-0.733807	2e-05	ENSMUSG00000028649.17	Macf1	11426	protein_coding	microtubule-actin crosslinking factor 1	chr4
6196	0	0.550016	2e-05	ENSMUSG00000028893.8	Sesn2	230784	protein_coding	sestrin 2	chr4
6641	0	0.479946	2e-05	ENSMUSG00000029718.14	Pcolce	18542	retained_intron	procollagen C-endopeptidase enhancer protein	chr5
6820	0	-0.270849	2e-05	ENSMUSG00000030213.12	Atf7ip	54343	protein_coding	activating transcription factor 7 interacting protein	chr6
7357	0	-0.461708	2e-05	ENSMUSG00000031391.18	L1cam	16728	protein_coding	L1 cell adhesion molecule	chrX
7405	0	-0.412468	2e-05	ENSMUSG00000031502.11	Col4a1	12826	protein_coding	collagen, type IV, alpha 1	chr8
7984	0	0.642167	2e-05	ENSMUSG00000032554.15	Trf	22041	protein_coding	transferrin	chr9
8593	0	0.399929	2e-05	ENSMUSG00000034525.6	Ice1	218333	protein_coding	interactor of little elongation complex ELL subunit 1	chr13
8653	0	0.620579	2e-05	ENSMUSG00000034714.9	Ttyh2	117160	protein_coding	tweety family member 2	chr11
8873	0	-0.565413	2e-05	ENSMUSG00000035403.10	Crb2	241324	protein_coding	crumbs family member 2	chr2
9408	0	-0.63365	2e-05	ENSMUSG00000037270.18	4932438A13Rik	229227	retained_intron	RIKEN cDNA 4932438A13 gene	chr3
9705	0	-0.319319	2e-05	ENSMUSG00000038143.16	Stox2	71069	protein_coding	storkhead box 2	chr8
9766	0	0.445217	2e-05	ENSMUSG00000038291.16	Snx25	102141	protein_coding	sorting nexin 25	chr8
10249	0	-0.51029	2e-05	ENSMUSG00000039672.12	Kcne2	246133	protein_coding	potassium voltage-gated channel, Isk-related subfamily, gene 2	chr16
10472	0	0.60241	2e-05	ENSMUSG00000040354.14	Mars	216443	protein_coding	methionine-tRNA synthetase	chr10
13436	0	-0.441356	2e-05	ENSMUSG00000056342.16	Usp34	17847	protein_coding	ubiquitin specific peptidase 34	chr11
15146	0	-0.538952	2e-05	ENSMUSG00000073530.11	Pappa2	23850	protein_coding	pappalysin 2	chr1
15271	0	-0.395815	2e-05	ENSMUSG00000074305.9	Peak1	244895	protein_coding	pseudopodium-enriched atypical kinase 1	chr9
15511	0	0.71471	2e-05	ENSMUSG00000078349.2	AW011738	100382	protein_coding	expressed sequence AW011738	chr4
16082	0	-0.801155	2e-05	ENSMUSG00000085667.1	Gm12992	545681	processed_transcript	predicted gene 12992	chr4
16318	-1	-1.01952	2e-05	ENSMUSG00000087305.8	A430035B10Rik	320312	processed_transcript	RIKEN cDNA A430035B10 gene	chr6
17427	1	2.37228	2e-05	ENSMUSG00000102060.1	1700061E17Rik	(Empty)	antisense	NULL	chr9
18054	1	1.9092	2e-05	ENSMUSG00000107385.3	C330024D21Rik	320479	retained_intron	RIKEN cDNA C330024D21 gene	chr5
592	0	0.428076	3e-05	ENSMUSG00000003873.11	Bax	12028	protein_coding	BCL2-associated X protein	chr7
1898	0	-0.511505	3e-05	ENSMUSG00000019726.10	Lyst	17101	protein_coding	lysosomal trafficking regulator	chr13
3268	0	-0.848566	3e-05	ENSMUSG00000022383.13	Ppara	19013	processed_transcript	peroxisome proliferator activated receptor alpha	chr15
3770	1	1.19273	3e-05	ENSMUSG00000023992.14	Trem2	83433	protein_coding	triggering receptor expressed on myeloid cells 2	chr17
4059	0	-0.768371	3e-05	ENSMUSG00000024575.15	Pde6a	225600	protein_coding	phosphodiesterase 6A, cGMP-specific, rod, alpha	chr18
4646	0	0.348599	3e-05	ENSMUSG00000025875.14	Tspan17	74257	protein_coding	tetraspanin 17	chr13
4776	0	-0.523956	3e-05	ENSMUSG00000026131.18	Dst	13518	protein_coding	dystonin	chr1
5401	0	-0.37548	3e-05	ENSMUSG00000027367.16	Stard7	99138	processed_transcript	START domain containing 7	chr2
6399	0	0.394839	3e-05	ENSMUSG00000029234.13	Tmem165	21982	protein_coding	transmembrane protein 165	chr5
6425	0	-0.507052	3e-05	ENSMUSG00000029313.18	Aff1	17355	retained_intron	AF4/FMR2 family, member 1	chr5
8067	0	-0.454212	3e-05	ENSMUSG00000032743.15	D430042O09Rik	233865	protein_coding	RIKEN cDNA D430042O09 gene	chr7
8298	0	-0.458601	3e-05	ENSMUSG00000033578.7	Tmem35a	(Empty)	protein_coding	NULL	chrX
9182	0	0.511549	3e-05	ENSMUSG00000036560.14	Lgi4	243914	protein_coding	leucine-rich repeat LGI family, member 4	chr7
9362	0	-0.478371	3e-05	ENSMUSG00000037112.16	Sik2	235344	protein_coding	salt inducible kinase 2	chr9
9681	0	-0.545839	3e-05	ENSMUSG00000038070.15	Cntln	338349	protein_coding	centlein, centrosomal protein	chr4
10798	0	-0.348637	3e-05	ENSMUSG00000041444.14	Arhgap32	330914	protein_coding	Rho GTPase activating protein 32	chr9
11437	-1	-1.141	3e-05	ENSMUSG00000044177.4	Wfikkn2	278507	protein_coding	WAP, follistatin/kazal, immunoglobulin, kunitz and netrin domain containing 2	chr11
12022	0	0.575805	3e-05	ENSMUSG00000047361.16	Gm973	381260	protein_coding	predicted gene 973	chr1
12455	0	-0.825415	3e-05	ENSMUSG00000049811.16	Fam161a	73873	protein_coding	family with sequence similarity 161, member A	chr11
12607	0	0.874719	3e-05	ENSMUSG00000050777.7	Tmem37	170706	protein_coding	transmembrane protein 37	chr1
12829	0	-0.893945	3e-05	ENSMUSG00000052151.11	Plpp2	50784	processed_transcript	phospholipid phosphatase 2	chr10
12909	0	-0.59302	3e-05	ENSMUSG00000052688.12	Rab7b	226421	protein_coding	RAB7B, member RAS oncogene family	chr1
12963	0	-0.351997	3e-05	ENSMUSG00000053062.15	Jam2	67374	protein_coding	junction adhesion molecule 2	chr16
13177	-1	-1.12539	3e-05	ENSMUSG00000054580.14	Pla2r1	18779	protein_coding	phospholipase A2 receptor 1	chr2
13249	0	-0.458165	3e-05	ENSMUSG00000055024.12	Ep300	328572	processed_transcript	E1A binding protein p300	chr15
13513	0	0.42832	3e-05	ENSMUSG00000056947.5	Mab21l1	17116	protein_coding	mab-21-like 1 (C. elegans)	chr3
14032	0	0.65748	3e-05	ENSMUSG00000061393.13	Acvr2b	11481	protein_coding	activin receptor IIB	chr9
14488	0	0.295457	3e-05	ENSMUSG00000066568.12	Lsm14a	67070	protein_coding	LSM14A mRNA processing body assembly factor	chr7
14645	0	-0.491062	3e-05	ENSMUSG00000068270.15	Shroom4	208431	protein_coding	shroom family member 4	chrX
16116	1	1.67257	3e-05	ENSMUSG00000085912.1	Trp53cor1	100504267	lincRNA	tumor protein p53 pathway corepressor 1	chr17
16857	1	4.19178	3e-05	ENSMUSG00000096284.2	Tcstv1	54382	protein_coding	2-cell-stage, variable group, member 1	chr13
17177	0	0.819373	3e-05	ENSMUSG00000097828.1	6430562O15Rik	320893	lincRNA	RIKEN cDNA 6430562O15 gene	chr13
350	0	0.641235	4e-05	ENSMUSG00000002249.17	Tead3	21678	protein_coding	TEA domain family member 3	chr17
496	0	-0.465456	4e-05	ENSMUSG00000003226.6	Ranbp2	19386	protein_coding	RAN binding protein 2	chr10
1741	0	-0.337298	4e-05	ENSMUSG00000018501.17	Ncor1	20185	protein_coding	nuclear receptor co-repressor 1	chr11
3144	0	-0.403967	4e-05	ENSMUSG00000022141.6	Nipbl	71175	protein_coding	Nipped-B homolog (Drosophila)	chr15
3506	0	-0.707309	4e-05	ENSMUSG00000022831.14	Hcls1	15163	protein_coding	hematopoietic cell specific Lyn substrate 1	chr16
3744	0	0.6794	4e-05	ENSMUSG00000023947.7	Nfkbie	18037	protein_coding	nuclear factor of kappa light polypeptide gene enhancer in B cells inhibitor, epsilon	chr17
4046	0	0.434538	4e-05	ENSMUSG00000024539.17	Ptpn2	19255	protein_coding	protein tyrosine phosphatase, non-receptor type 2	chr18
4396	0	-0.348157	4e-05	ENSMUSG00000025241.15	Fyco1	17281	protein_coding	FYVE and coiled-coil domain containing 1	chr9
4952	0	-0.343807	4e-05	ENSMUSG00000026483.13	Fam129a	63913	protein_coding	family with sequence similarity 129, member A	chr1
4987	0	-0.434244	4e-05	ENSMUSG00000026565.18	Pou2f1	18986	protein_coding	POU domain, class 2, transcription factor 1	chr1
5395	-1	-1.75293	4e-05	ENSMUSG00000027360.5	Hdc	15186	protein_coding	histidine decarboxylase	chr2
5435	0	-0.470616	4e-05	ENSMUSG00000027427.13	Polr3f	70408	protein_coding	polymerase (RNA) III (DNA directed) polypeptide F	chr2
6599	0	-0.996397	4e-05	ENSMUSG00000029641.8	Rasl11a	68895	protein_coding	RAS-like, family 11, member A	chr5
6774	0	-0.402074	4e-05	ENSMUSG00000030096.8	Slc6a6	21366	protein_coding	solute carrier family 6 (neurotransmitter transporter, taurine), member 6	chr6
6845	0	-0.314501	4e-05	ENSMUSG00000030259.12	Rassf8	71323	protein_coding	Ras association (RalGDS/AF-6) domain family (N-terminal) member 8	chr6
6984	0	-0.329612	4e-05	ENSMUSG00000030583.16	Sipa1l3	74206	protein_coding	signal-induced proliferation-associated 1 like 3	chr7
7406	0	-0.458368	4e-05	ENSMUSG00000031503.13	Col4a2	12827	protein_coding	collagen, type IV, alpha 2	chr8
7545	0	0.960823	4e-05	ENSMUSG00000031762.7	Mt2	17750	protein_coding	metallothionein 2	chr8
7546	0	0.880304	4e-05	ENSMUSG00000031765.8	Mt1	17748	protein_coding	metallothionein 1	chr8
7737	0	-0.304397	4e-05	ENSMUSG00000032097.9	Ddx6	13209	protein_coding	DEAD (Asp-Glu-Ala-Asp) box polypeptide 6	chr9
8162	0	-0.604556	4e-05	ENSMUSG00000033066.15	Gas7	14457	protein_coding	growth arrest specific 7	chr11
8930	0	-0.369256	4e-05	ENSMUSG00000035623.14	Rsf1	233532	retained_intron	remodeling and spacing factor 1	chr7
9745	0	-0.781105	4e-05	ENSMUSG00000038241.16	Cep250	16328	retained_intron	centrosomal protein 250	chr2
9912	0	-0.568775	4e-05	ENSMUSG00000038664.16	Herc1	235439	retained_intron	HECT and RLD domain containing E3 ubiquitin protein ligase family member 1	chr9
10308	0	-0.410976	4e-05	ENSMUSG00000039840.7	Epg5	100502841	protein_coding	ectopic P-granules autophagy protein 5 homolog (C. elegans)	chr18
10544	0	-0.345349	4e-05	ENSMUSG00000040549.16	Ckap5	75786	protein_coding	cytoskeleton associated protein 5	chr2
10831	0	-0.458618	4e-05	ENSMUSG00000041578.15	Crx	12951	protein_coding	cone-rod homeobox	chr7
11388	0	-0.56259	4e-05	ENSMUSG00000043987.17	Cep164	214552	protein_coding	centrosomal protein 164	chr9
11911	0	-0.605158	4e-05	ENSMUSG00000046743.6	Fat4	329628	protein_coding	FAT atypical cadherin 4	chr3
12284	0	-0.317775	4e-05	ENSMUSG00000048799.7	Cep120	225523	protein_coding	centrosomal protein 120	chr18
12370	0	-0.633306	4e-05	ENSMUSG00000049336.16	Tenm2	23964	protein_coding	teneurin transmembrane protein 2	chr11
12515	1	1.06951	4e-05	ENSMUSG00000050174.15	Nudt6	229228	protein_coding	nudix (nucleoside diphosphate linked moiety X)-type motif 6	chr3
12531	0	0.607839	4e-05	ENSMUSG00000050271.12	D8Ertd82e	244418	protein_coding	DNA segment, Chr 8, ERATO Doi 82, expressed	chr8
12542	0	-0.368032	4e-05	ENSMUSG00000050332.7	Amer1	72345	protein_coding	APC membrane recruitment 1	chrX
13077	0	-0.5008	4e-05	ENSMUSG00000053877.12	Srcap	100043597	retained_intron	Snf2-related CREBBP activator protein	chr7
13536	0	-0.429417	4e-05	ENSMUSG00000057133.14	Chd6	71389	protein_coding	chromodomain helicase DNA binding protein 6	chr2
14334	0	-0.646297	4e-05	ENSMUSG00000063810.7	Alms1	236266	protein_coding	Alstrom syndrome 1	chr6
14626	1	3.85943	4e-05	ENSMUSG00000068129.5	Cst7	13011	protein_coding	cystatin F (leukocystatin)	chr2
15119	1	1.42808	4e-05	ENSMUSG00000073409.12	H2-Q6	110557	protein_coding	histocompatibility 2, Q region locus 6	chr17
16174	-1	-1.62072	4e-05	ENSMUSG00000086306.1	Gm11754	(Empty)	lincRNA	NULL	chr11
139	0	-0.557122	5e-05	ENSMUSG00000000934.8	Top1mt	72960	protein_coding	DNA topoisomerase 1, mitochondrial	chr15
682	0	-0.831851	5e-05	ENSMUSG00000004668.14	Abca13	268379	processed_transcript	ATP-binding cassette, sub-family A (ABC1), member 13	chr11
5680	0	0.463127	5e-05	ENSMUSG00000027962.14	Vcam1	22329	protein_coding	vascular cell adhesion molecule 1	chr3
6046	0	0.45438	5e-05	ENSMUSG00000028643.11	Svbp	69216	protein_coding	small vasohibin binding protein	chr4
7343	1	1.21184	5e-05	ENSMUSG00000031374.13	Zfp92	22754	protein_coding	zinc finger protein 92	chrX
7686	0	-0.231635	5e-05	ENSMUSG00000031996.16	Aplp2	11804	protein_coding	amyloid beta (A4) precursor-like protein 2	chr9
9083	0	-0.423308	5e-05	ENSMUSG00000036192.15	Rorb	225998	protein_coding	RAR-related orphan receptor beta	chr19
9158	0	-0.379009	5e-05	ENSMUSG00000036473.15	Tbc1d24	224617	protein_coding	TBC1 domain family, member 24	chr17
9637	0	-0.381248	5e-05	ENSMUSG00000037977.6	6430571L13Rik	235599	protein_coding	RIKEN cDNA 6430571L13 gene	chr9
9661	0	-0.535872	5e-05	ENSMUSG00000038024.17	Dennd4c	329877	protein_coding	DENN/MADD domain containing 4C	chr4
10000	0	-0.371837	5e-05	ENSMUSG00000038914.15	Dido1	23856	protein_coding	death inducer-obliterator 1	chr2
10159	0	-0.453725	5e-05	ENSMUSG00000039375.16	Wdr17	244484	protein_coding	WD repeat domain 17	chr8
10284	0	-0.433076	5e-05	ENSMUSG00000039765.15	Cc2d2a	231214	protein_coding	coiled-coil and C2 domain containing 2A	chr5
10520	0	-0.441089	5e-05	ENSMUSG00000040481.17	Bptf	207165	protein_coding	bromodomain PHD finger transcription factor	chr11
11319	0	-0.381708	5e-05	ENSMUSG00000043535.13	Setx	269254	protein_coding	senataxin	chr2
15100	1	3.49768	5e-05	ENSMUSG00000073152.4	Gm10475	(Empty)	antisense	NULL	chr5
16013	0	0.76557	5e-05	ENSMUSG00000085156.7	Snhg15	100041286	processed_transcript	predicted gene 11974	chr11
16311	0	0.461718	5e-05	ENSMUSG00000087260.5	Lamtor5	68576	protein_coding	late endosomal/lysosomal adaptor, MAPK and MTOR activator 5	chr3
17140	-1	-1.14765	5e-05	ENSMUSG00000097727.7	F630040K05Rik	(Empty)	lincRNA	NULL	chr17
2141	0	-0.574068	6e-05	ENSMUSG00000020220.16	Vps13d	230895	protein_coding	vacuolar protein sorting 13 D (yeast)	chr4
2415	0	-0.485045	6e-05	ENSMUSG00000020718.12	Polg2	50776	protein_coding	polymerase (DNA directed), gamma 2, accessory subunit	chr11
2514	0	-0.472671	6e-05	ENSMUSG00000020890.11	Gucy2e	14919	protein_coding	guanylate cyclase 2e	chr11
3358	0	0.42373	6e-05	ENSMUSG00000022544.13	Eef2kmt	70511	protein_coding	eukaryotic elongation factor 2 lysine methyltransferase	chr16
4231	0	0.311324	6e-05	ENSMUSG00000024935.10	Slc1a1	20510	retained_intron	solute carrier family 1 (neuronal/epithelial high affinity glutamate transporter, system Xag), member 1	chr19
6356	0	-0.396614	6e-05	ENSMUSG00000029167.13	Ppargc1a	19017	protein_coding	peroxisome proliferative activated receptor, gamma, coactivator 1 alpha	chr5
8904	0	0.327786	6e-05	ENSMUSG00000035530.13	Eif1	20918	protein_coding	eukaryotic translation initiation factor 1	chr11
11055	0	0.479735	6e-05	ENSMUSG00000042363.14	Lgalsl	216551	protein_coding	lectin, galactoside binding-like	chr11
11754	0	0.234444	6e-05	ENSMUSG00000045896.14	Paip2b	232164	protein_coding	poly(A) binding protein interacting protein 2B	chr6
12851	0	0.788813	6e-05	ENSMUSG00000052336.6	Cx3cr1	13051	protein_coding	chemokine (C-X3-C motif) receptor 1	chr9
13427	-1	-1.26161	6e-05	ENSMUSG00000056288.11	Gm11961	327860	antisense	predicted gene 11961	chr11
13876	0	0.904742	6e-05	ENSMUSG00000060044.7	Tmem26	327766	protein_coding	transmembrane protein 26	chr10
13938	1	1.16309	6e-05	ENSMUSG00000060550.15	H2-Q7	15018	protein_coding	histocompatibility 2, Q region locus 7	chr17
3059	0	-0.645977	7e-05	ENSMUSG00000021983.15	Atp8a2	50769	protein_coding	ATPase, aminophospholipid transporter-like, class I, type 8A, member 2	chr14
4222	1	4.23033	7e-05	ENSMUSG00000024912.5	Fosl1	14283	protein_coding	fos-like antigen 1	chr19
5681	0	0.387938	7e-05	ENSMUSG00000027963.14	Extl2	58193	protein_coding	exostoses (multiple)-like 2	chr3
6118	0	-0.877928	7e-05	ENSMUSG00000028763.17	Hspg2	15530	protein_coding	perlecan (heparan sulfate proteoglycan 2)	chr4
6719	0	-0.313503	7e-05	ENSMUSG00000029992.14	Gfpt1	14583	protein_coding	glutamine fructose-6-phosphate transaminase 1	chr6
6930	0	-0.569165	7e-05	ENSMUSG00000030451.15	Herc2	15204	protein_coding	HECT and RLD domain containing E3 ubiquitin protein ligase 2	chr7
8552	1	1.61642	7e-05	ENSMUSG00000034394.14	Lif	16878	protein_coding	leukemia inhibitory factor	chr11
9461	0	-0.352375	7e-05	ENSMUSG00000037416.12	Dmxl1	240283	protein_coding	Dmx-like 1	chr18
11295	0	-0.57166	7e-05	ENSMUSG00000043418.3	Lrit2	239038	protein_coding	leucine-rich repeat, immunoglobulin-like and transmembrane domains 2	chr14
14435	0	-0.549029	7e-05	ENSMUSG00000066036.14	Ubr4	69116	protein_coding	ubiquitin protein ligase E3 component n-recognin 4	chr4
14679	0	0.345885	7e-05	ENSMUSG00000068739.13	Sars	20226	protein_coding	seryl-aminoacyl-tRNA synthetase	chr3
16839	0	-0.493414	7e-05	ENSMUSG00000096054.2	Syne1	64009	protein_coding	spectrin repeat containing, nuclear envelope 1	chr10
18195	-1	-1.30949	7e-05	ENSMUSG00000108869.1	Gm44532	(Empty)	lincRNA	NULL	chr7
18213	-1	-1.76696	7e-05	ENSMUSG00000109021.1	Gm44812	(Empty)	lincRNA	NULL	chr7
1118	0	0.75205	8e-05	ENSMUSG00000009292.17	Trpm2	28240	protein_coding	transient receptor potential cation channel, subfamily M, member 2	chr10
2010	0	-0.470712	8e-05	ENSMUSG00000019978.15	Epb41l2	13822	protein_coding	erythrocyte membrane protein band 4.1 like 2	chr10
2562	0	0.488332	8e-05	ENSMUSG00000020962.13	Gtf2a1	83602	protein_coding	general transcription factor II A, 1	chr12
2644	0	-0.307927	8e-05	ENSMUSG00000021140.8	Pcnx	54604	protein_coding	pecanex homolog (Drosophila)	chr12
3073	0	-0.482792	8e-05	ENSMUSG00000022012.8	Enox1	239188	protein_coding	ecto-NOX disulfide-thiol exchanger 1	chr14
4435	0	0.369246	8e-05	ENSMUSG00000025351.13	Cd63	12512	protein_coding	CD63 antigen	chr10
4946	0	-0.380834	8e-05	ENSMUSG00000026473.15	Glul	14645	protein_coding	glutamate-ammonia ligase (glutamine synthetase)	chr1
6089	0	0.481021	8e-05	ENSMUSG00000028706.14	Nsun4	72181	protein_coding	NOL1/NOP2/Sun domain family, member 4	chr4
8260	0	0.460112	8e-05	ENSMUSG00000033434.15	Gtpbp6	107999	protein_coding	GTP binding protein 6 (putative)	chr5
13630	0	-0.428209	8e-05	ENSMUSG00000057914.15	Cacnb2	12296	retained_intron	calcium channel, voltage-dependent, beta 2 subunit	chr2
13798	0	0.925768	8e-05	ENSMUSG00000059434.8	Gckr	231103	protein_coding	glucokinase regulatory protein	chr5
14401	0	-0.365133	8e-05	ENSMUSG00000064302.13	Clasp1	76707	protein_coding	CLIP associating protein 1	chr1
16724	0	-0.425544	8e-05	ENSMUSG00000093865.7	Lrit3	242235	protein_coding	leucine-rich repeat, immunoglobulin-like and transmembrane domains 3	chr3
16881	0	-0.486954	8e-05	ENSMUSG00000096740.7	Lbhd1	102308570	protein_coding	LBH domain containing 1	chr19
17799	-1	-1.87504	8e-05	ENSMUSG00000105063.1	Gm43488	(Empty)	TEC	NULL	chr3
18136	0	0.405973	8e-05	ENSMUSG00000108350.1	Gm44950	(Empty)	TEC	NULL	chr7
175	0	0.930505	9e-05	ENSMUSG00000001131.11	Timp1	21857	protein_coding	tissue inhibitor of metalloproteinase 1	chrX
465	0	0.433609	9e-05	ENSMUSG00000002985.16	Apoe	11816	protein_coding	apolipoprotein E	chr7
968	0	0.300235	9e-05	ENSMUSG00000006800.13	Sulf2	72043	protein_coding	sulfatase 2	chr2
1490	0	-0.488408	9e-05	ENSMUSG00000015829.13	Tnr	21960	protein_coding	tenascin R	chr1
8440	0	-0.252055	9e-05	ENSMUSG00000034075.10	Zdhhc5	228136	protein_coding	zinc finger, DHHC domain containing 5	chr2
9928	0	-0.290973	9e-05	ENSMUSG00000038708.10	Golga4	54214	protein_coding	golgi autoantigen, golgin subfamily a, 4	chr9
10245	0	0.445091	9e-05	ENSMUSG00000039661.14	Dusp26	66959	protein_coding	dual specificity phosphatase 26 (putative)	chr8
10376	0	-0.373325	9e-05	ENSMUSG00000040035.14	Disp2	214240	protein_coding	dispatched homolog 2 (Drosophila)	chr2
14037	0	-0.381873	9e-05	ENSMUSG00000061436.15	Hipk2	15258	protein_coding	homeodomain interacting protein kinase 2	chr6
14284	0	-0.715389	9e-05	ENSMUSG00000063450.14	Syne2	319565	protein_coding	spectrin repeat containing, nuclear envelope 2	chr12
580	0	-0.313605	0.0001	ENSMUSG00000003810.12	Mast2	17776	protein_coding	microtubule associated serine/threonine kinase 2	chr4
1484	0	-0.378466	0.0001	ENSMUSG00000015766.14	Eps8	13860	protein_coding	epidermal growth factor receptor pathway substrate 8	chr6
2229	0	0.806594	0.0001	ENSMUSG00000020388.12	Pdlim4	30794	protein_coding	PDZ and LIM domain 4	chr11
2601	0	-0.342554	0.0001	ENSMUSG00000021061.15	Sptb	20741	protein_coding	spectrin beta, erythrocytic	chr12
2692	0	-0.434484	0.0001	ENSMUSG00000021244.15	Ylpm1	56531	protein_coding	YLP motif containing 1	chr12
2711	0	-0.330472	0.0001	ENSMUSG00000021270.13	Hsp90aa1	15519	protein_coding	heat shock protein 90, alpha (cytosolic), class A member 1	chr12
2919	0	-0.393242	0.0001	ENSMUSG00000021708.16	Rasgrf2	19418	protein_coding	RAS protein-specific guanine nucleotide-releasing factor 2	chr13
3198	0	0.485414	0.0001	ENSMUSG00000022244.6	Amacr	17117	protein_coding	alpha-methylacyl-CoA racemase	chr15
3603	0	-0.388289	0.0001	ENSMUSG00000023022.13	Lima1	65970	protein_coding	LIM domain and actin binding 1	chr15
4286	0	-0.499615	0.0001	ENSMUSG00000025020.11	Slit1	20562	protein_coding	slit homolog 1 (Drosophila)	chr19
4403	0	-0.465296	0.0001	ENSMUSG00000025261.17	Huwe1	59026	processed_transcript	HECT, UBA and WWE domain containing 1	chrX
4465	0	0.555676	0.0001	ENSMUSG00000025403.4	Shmt2	108037	protein_coding	serine hydroxymethyltransferase 2 (mitochondrial)	chr10
4472	0	-0.314102	0.0001	ENSMUSG00000025417.7	Pip4k2c	117150	protein_coding	phosphatidylinositol-5-phosphate 4-kinase, type II, gamma	chr10
4869	0	-0.366798	0.0001	ENSMUSG00000026311.16	Asb1	65247	protein_coding	ankyrin repeat and SOCS box-containing 1	chr1
4893	0	-0.367651	0.0001	ENSMUSG00000026365.15	Cfh	12628	protein_coding	complement component factor h	chr1
5605	0	0.443763	0.0001	ENSMUSG00000027803.14	Wwtr1	97064	protein_coding	WW domain containing transcription regulator 1	chr3
5735	0	0.418089	0.0001	ENSMUSG00000028059.15	Arhgef2	16800	processed_transcript	rho/rac guanine nucleotide exchange factor (GEF) 2	chr3
6529	0	-0.449512	0.0001	ENSMUSG00000029505.17	Ep400	75560	protein_coding	E1A binding protein p400	chr5
6959	0	-0.283042	0.0001	ENSMUSG00000030527.15	Crtc3	70461	protein_coding	CREB regulated transcription coactivator 3	chr7
7457	0	-0.352774	0.0001	ENSMUSG00000031592.10	Pcm1	18536	retained_intron	pericentriolar material 1	chr8
7474	0	0.418869	0.0001	ENSMUSG00000031628.9	Casp3	12367	protein_coding	caspase 3	chr8
7627	0	-0.248664	0.0001	ENSMUSG00000031902.10	Nfatc3	18021	retained_intron	nuclear factor of activated T cells, cytoplasmic, calcineurin dependent 3	chr8
7904	0	-0.393977	0.0001	ENSMUSG00000032410.13	Xrn1	24127	protein_coding	5'-3' exoribonuclease 1	chr9
8626	0	-0.243183	0.0001	ENSMUSG00000034636.9	Zyg11b	414872	protein_coding	zyg-ll family member B, cell cycle regulator	chr4
8648	0	0.430601	0.0001	ENSMUSG00000034701.9	Neurod1	18012	protein_coding	neurogenic differentiation 1	chr2
8695	0	-0.698434	0.0001	ENSMUSG00000034837.12	Gnat1	14685	protein_coding	guanine nucleotide binding protein, alpha transducing 1	chr9
8713	0	0.444038	0.0001	ENSMUSG00000034891.13	Sncb	104069	protein_coding	synuclein, beta	chr13
8824	0	-0.389828	0.0001	ENSMUSG00000035247.15	Hectd1	207304	protein_coding	HECT domain containing 1	chr12
9203	0	-0.365217	0.0001	ENSMUSG00000036617.16	Etl4	208618	protein_coding	enhancer trap locus 4	chr2
9427	0	-0.628012	0.0001	ENSMUSG00000037336.14	Mfsd2b	432628	retained_intron	major facilitator superfamily domain containing 2B	chr12
9530	0	-0.554471	0.0001	ENSMUSG00000037646.9	Vps13b	666173	protein_coding	vacuolar protein sorting 13B (yeast)	chr15
9646	0	-0.567371	0.0001	ENSMUSG00000037995.15	Igsf9	93842	protein_coding	immunoglobulin superfamily, member 9	chr1
10005	0	0.32013	0.0001	ENSMUSG00000038936.13	Sccpdh	109232	protein_coding	saccharopine dehydrogenase (putative)	chr1
10051	0	0.682249	0.0001	ENSMUSG00000039084.8	Chad	12643	protein_coding	chondroadherin	chr11
10170	0	-0.426758	0.0001	ENSMUSG00000039414.9	Heatr5b	320473	protein_coding	HEAT repeat containing 5B	chr17
10404	0	0.551595	0.0001	ENSMUSG00000040138.7	Ndp	17986	protein_coding	Norrie disease (pseudoglioma) (human)	chrX
10443	0	-0.439109	0.0001	ENSMUSG00000040265.16	Dnm3	103967	protein_coding	dynamin 3	chr1
11488	0	-0.367731	0.0001	ENSMUSG00000044447.4	Dock5	68813	protein_coding	dedicator of cytokinesis 5	chr14
11595	0	0.725152	0.0001	ENSMUSG00000045031.18	Cetn4	207175	protein_coding	centrin 4	chr3
12713	0	-0.359386	0.0001	ENSMUSG00000051344.13	Plekhm3	241075	nonsense_mediated_decay	pleckstrin homology domain containing, family M, member 3	chr1
13151	-1	-1.78991	0.0001	ENSMUSG00000054412.5	Gm4793	(Empty)	antisense	NULL	chr1
14072	1	2.38212	0.0001	ENSMUSG00000061728.5	Btnl7-ps	(Empty)	unprocessed_pseudogene	NULL	chr17
14540	0	-0.340019	0.0001	ENSMUSG00000067158.9	Col4a4	12829	protein_coding	collagen, type IV, alpha 4	chr1
14612	1	1.59603	0.0001	ENSMUSG00000068009.11	Bpifb6	228796	protein_coding	BPI fold containing family B, member 6	chr2
14788	0	-0.625536	0.0001	ENSMUSG00000070047.13	Fat1	14107	protein_coding	FAT atypical cadherin 1	chr8
15313	0	-0.334347	0.0001	ENSMUSG00000074582.10	Arfgef2	99371	protein_coding	ADP-ribosylation factor guanine nucleotide-exchange factor 2 (brefeldin A-inhibited)	chr2
16327	0	-0.35139	0.0001	ENSMUSG00000087370.2	Tmem170b	621976	protein_coding	transmembrane protein 170B	chr13
16669	-1	-1.32186	0.0001	ENSMUSG00000092397.7	C130080G10Rik	100303644	antisense	RIKEN cDNA C130080G10 gene	chr2
17801	-1	-1.02973	0.0001	ENSMUSG00000105076.1	A930003O13Rik	330052	lincRNA	RIKEN cDNA A930003O13 gene	chr5
164	0	-0.252852	0.0002	ENSMUSG00000001089.14	Luzp1	269593	protein_coding	leucine zipper protein 1	chr4
210	0	0.292273	0.0002	ENSMUSG00000001366.14	Fbxo9	71538	protein_coding	f-box protein 9	chr9
867	0	-0.25392	0.0002	ENSMUSG00000006127.9	Inpp5k	19062	protein_coding	inositol polyphosphate 5-phosphatase K	chr11
873	0	-0.959125	0.0002	ENSMUSG00000006204.5	5430419D17Rik	71395	protein_coding	RIKEN cDNA 5430419D17 gene	chr7
1357	0	-0.334726	0.0002	ENSMUSG00000014602.15	Kif1a	16560	protein_coding	kinesin family member 1A	chr1
1707	0	0.866324	0.0002	ENSMUSG00000018339.11	Gpx3	14778	protein_coding	glutathione peroxidase 3	chr11
2129	0	-0.543695	0.0002	ENSMUSG00000020189.13	Osbpl8	237542	protein_coding	oxysterol binding protein-like 8	chr10
2293	0	-0.591698	0.0002	ENSMUSG00000020493.8	Prr11	270906	protein_coding	proline rich 11	chr11
2606	0	0.376625	0.0002	ENSMUSG00000021068.15	Nin	18080	protein_coding	ninein	chr12
2984	0	0.275778	0.0002	ENSMUSG00000021820.16	Camk2g	12325	protein_coding	calcium/calmodulin-dependent protein kinase II gamma	chr14
3419	0	0.49344	0.0002	ENSMUSG00000022671.12	Mzt2	72083	protein_coding	mitotic spindle organizing protein 2	chr16
3683	0	0.395967	0.0002	ENSMUSG00000023367.14	Tmem176a	66058	protein_coding	transmembrane protein 176A	chr6
3762	0	-0.496928	0.0002	ENSMUSG00000023979.14	Guca1b	107477	protein_coding	guanylate cyclase activator 1B	chr17
3814	0	-0.230116	0.0002	ENSMUSG00000024070.15	Prkd3	75292	protein_coding	protein kinase D3	chr17
3868	0	0.695514	0.0002	ENSMUSG00000024176.10	Sox8	20681	protein_coding	SRY (sex determining region Y)-box 8	chr17
3976	1	1.06475	0.0002	ENSMUSG00000024397.14	Aif1	11629	retained_intron	allograft inflammatory factor 1	chr17
4382	0	-0.392896	0.0002	ENSMUSG00000025224.14	Gbf1	107338	protein_coding	golgi-specific brefeldin A-resistance factor 1	chr19
5006	0	-0.279672	0.0002	ENSMUSG00000026596.13	Abl2	11352	protein_coding	v-abl Abelson murine leukemia viral oncogene 2 (arg, Abelson-related gene)	chr1
5339	0	0.464802	0.0002	ENSMUSG00000027270.14	Lamp5	76161	protein_coding	lysosomal-associated membrane protein family, member 5	chr2
5410	1	1.29578	0.0002	ENSMUSG00000027380.10	Acoxl	74121	processed_transcript	acyl-Coenzyme A oxidase-like	chr2
5520	0	-0.376925	0.0002	ENSMUSG00000027601.13	Mtfr1	67472	protein_coding	mitochondrial fission regulator 1	chr3
5833	0	-0.345127	0.0002	ENSMUSG00000028246.13	Faxc	76132	processed_transcript	failed axon connections homolog	chr4
5904	0	-0.395903	0.0002	ENSMUSG00000028397.13	Kdm4c	76804	protein_coding	lysine (K)-specific demethylase 4C	chr4
6892	0	0.401421	0.0002	ENSMUSG00000030342.8	Cd9	12527	protein_coding	CD9 antigen	chr6
7430	0	-0.340515	0.0002	ENSMUSG00000031540.13	Kat6a	244349	protein_coding	K(lysine) acetyltransferase 6A	chr8
7440	0	-0.383312	0.0002	ENSMUSG00000031561.16	Tenm3	23965	protein_coding	teneurin transmembrane protein 3	chr8
7711	0	0.39215	0.0002	ENSMUSG00000032041.15	Tirap	117149	protein_coding	toll-interleukin 1 receptor (TIR) domain-containing adaptor protein	chr9
7771	0	-0.251347	0.0002	ENSMUSG00000032187.16	Smarca4	20586	protein_coding	SWI/SNF related, matrix associated, actin dependent regulator of chromatin, subfamily a, member 4	chr9
7877	0	-0.406005	0.0002	ENSMUSG00000032373.14	Car12	76459	protein_coding	carbonic anhydrase 12	chr9
7997	0	-0.313711	0.0002	ENSMUSG00000032571.13	Pik3r4	75669	retained_intron	phosphatidylinositol 3 kinase, regulatory subunit, polypeptide 4, p150	chr9
8050	0	-0.333546	0.0002	ENSMUSG00000032702.16	Kank1	107351	protein_coding	KN motif and ankyrin repeat domains 1	chr19
8139	0	-0.459834	0.0002	ENSMUSG00000033004.14	Mycbp2	105689	protein_coding	MYC binding protein 2	chr14
8195	0	0.393973	0.0002	ENSMUSG00000033192.5	Lpcat2	270084	protein_coding	lysophosphatidylcholine acyltransferase 2	chr8
8206	0	-0.286833	0.0002	ENSMUSG00000033228.7	Scaf11	72193	protein_coding	SR-related CTD-associated factor 11	chr15
8694	0	-0.332731	0.0002	ENSMUSG00000034832.15	Tet3	194388	protein_coding	tet methylcytosine dioxygenase 3	chr6
8703	1	2.14351	0.0002	ENSMUSG00000034855.13	Cxcl10	15945	retained_intron	chemokine (C-X-C motif) ligand 10	chr5
8875	0	0.343914	0.0002	ENSMUSG00000035413.8	Tmem98	103743	protein_coding	transmembrane protein 98	chr11
9282	0	0.614916	0.0002	ENSMUSG00000036896.5	C1qc	12262	protein_coding	complement component 1, q subcomponent, C chain	chr4
9771	0	0.373135	0.0002	ENSMUSG00000038301.15	Snx10	71982	protein_coding	sorting nexin 10	chr6
10440	0	0.540938	0.0002	ENSMUSG00000040258.6	Nxph4	104080	protein_coding	neurexophilin 4	chr10
10788	0	-0.324954	0.0002	ENSMUSG00000041415.9	Dicer1	192119	protein_coding	dicer 1, ribonuclease type III	chr12
11346	0	0.658691	0.0002	ENSMUSG00000043687.15	1190005I06Rik	68918	protein_coding	RIKEN cDNA 1190005I06 gene	chr8
11541	0	-0.692482	0.0002	ENSMUSG00000044724.8	Gpr152	269053	protein_coding	G protein-coupled receptor 152	chr19
11554	0	-0.393047	0.0002	ENSMUSG00000044791.16	Setd2	235626	protein_coding	SET domain containing 2	chr9
12244	0	-0.38466	0.0002	ENSMUSG00000048546.7	Tob2	57259	protein_coding	transducer of ERBB2, 2	chr15
12411	0	0.567447	0.0002	ENSMUSG00000049577.15	Zfpm1	22761	protein_coding	zinc finger protein, multitype 1	chr8
12641	0	-0.362047	0.0002	ENSMUSG00000050965.14	Prkca	18750	protein_coding	protein kinase C, alpha	chr11
12815	0	-0.857787	0.0002	ENSMUSG00000052085.6	Dock8	76088	protein_coding	dedicator of cytokinesis 8	chr19
12926	0	-0.477969	0.0002	ENSMUSG00000052812.4	Atad2b	320817	protein_coding	ATPase family, AAA domain containing 2B	chr12
12978	0	0.450188	0.0002	ENSMUSG00000053137.6	Mapk11	19094	protein_coding	mitogen-activated protein kinase 11	chr15
13061	0	-0.343214	0.0002	ENSMUSG00000053754.13	Chd8	67772	protein_coding	chromodomain helicase DNA binding protein 8	chr14
13334	0	-0.402991	0.0002	ENSMUSG00000055670.14	Zzef1	195018	retained_intron	zinc finger, ZZ-type with EF hand domain 1	chr11
13967	0	0.400955	0.0002	ENSMUSG00000060802.8	B2m	12010	protein_coding	beta-2 microglobulin	chr2
14240	0	-0.399971	0.0002	ENSMUSG00000063142.14	Kcnma1	16531	protein_coding	potassium large conductance calcium-activated channel, subfamily M, alpha member 1	chr14
16006	0	-0.982741	0.0002	ENSMUSG00000085105.2	Gm12758	(Empty)	antisense	NULL	chr7
16107	0	0.991198	0.0002	ENSMUSG00000085873.1	Ttc39aos1	102635290	antisense	Ttc39a opposite strand RNA 1	chr4
16556	0	0.954616	0.0002	ENSMUSG00000091144.2	Phf11c	628705	protein_coding	PHD finger protein 11C	chr14
16677	0	0.499126	0.0002	ENSMUSG00000092486.1	2610524H06Rik	330173	protein_coding	RIKEN cDNA 2610524H06 gene	chr5
18041	0	-0.956433	0.0002	ENSMUSG00000107240.1	Gm43231	(Empty)	TEC	NULL	chr5
18080	0	-0.553303	0.0002	ENSMUSG00000107705.1	Gm45062	(Empty)	nonsense_mediated_decay	NULL	chr6
457	0	-0.274377	0.0003	ENSMUSG00000002949.15	Timm44	21856	retained_intron	translocase of inner mitochondrial membrane 44	chr8
463	0	0.418487	0.0003	ENSMUSG00000002983.17	Relb	19698	protein_coding	avian reticuloendotheliosis viral (v-rel) oncogene related B	chr7
641	0	-0.49597	0.0003	ENSMUSG00000004356.7	Utp20	70683	protein_coding	UTP20 small subunit processome component	chr10
835	0	-0.340866	0.0003	ENSMUSG00000005886.14	Ncoa2	17978	protein_coding	nuclear receptor coactivator 2	chr1
934	0	-0.476358	0.0003	ENSMUSG00000006567.11	Atp7b	11979	protein_coding	ATPase, Cu++ transporting, beta polypeptide	chr8
1937	0	-0.496977	0.0003	ENSMUSG00000019820.9	Utrn	22288	protein_coding	utrophin	chr10
1949	0	-0.566834	0.0003	ENSMUSG00000019845.7	Tube1	71924	protein_coding	epsilon-tubulin 1	chr10
2107	0	-0.438843	0.0003	ENSMUSG00000020154.9	Ptprb	19263	protein_coding	protein tyrosine phosphatase, receptor type, B	chr10
2123	0	-0.45642	0.0003	ENSMUSG00000020181.15	Nav3	260315	protein_coding	neuron navigator 3	chr10
3403	0	-0.27304	0.0003	ENSMUSG00000022629.16	Kif21a	16564	protein_coding	kinesin family member 21A	chr15
3491	0	-0.413586	0.0003	ENSMUSG00000022802.2	Lmln	239833	protein_coding	leishmanolysin-like (metallopeptidase M8 family)	chr16
3583	1	2.69732	0.0003	ENSMUSG00000022991.4	Lalba	16770	protein_coding	lactalbumin, alpha	chr15
4008	0	-0.29685	0.0003	ENSMUSG00000024472.9	Dcp2	70640	protein_coding	decapping mRNA 2	chr18
4400	0	-0.403662	0.0003	ENSMUSG00000025255.18	Zfhx4	80892	protein_coding	zinc finger homeodomain 4	chr3
4424	0	-0.424625	0.0003	ENSMUSG00000025323.9	Sp4	20688	protein_coding	trans-acting transcription factor 4	chr12
4651	0	0.391639	0.0003	ENSMUSG00000025885.18	Myo5b	17919	protein_coding	myosin VB	chr18
4824	0	-0.297351	0.0003	ENSMUSG00000026219.14	Trip12	14897	protein_coding	thyroid hormone receptor interactor 12	chr1
5307	0	-0.751402	0.0003	ENSMUSG00000027204.13	Fbn1	14118	protein_coding	fibrillin 1	chr2
5363	0	-0.339835	0.0003	ENSMUSG00000027312.14	Atrn	11990	protein_coding	attractin	chr2
5811	0	0.31546	0.0003	ENSMUSG00000028194.15	Ddah1	69219	protein_coding	dimethylarginine dimethylaminohydrolase 1	chr3
6227	0	0.218457	0.0003	ENSMUSG00000028954.11	Nub1	53312	protein_coding	negative regulator of ubiquitin-like proteins 1	chr5
6320	0	-0.40196	0.0003	ENSMUSG00000029104.15	Htt	15194	retained_intron	huntingtin	chr5
6795	0	0.487522	0.0003	ENSMUSG00000030134.11	Rasgef1a	70727	protein_coding	RasGEF domain family, member 1A	chr6
6989	0	0.298462	0.0003	ENSMUSG00000030590.15	Fam98c	73833	protein_coding	family with sequence similarity 98, member C	chr7
6998	0	0.364669	0.0003	ENSMUSG00000030605.15	Mfge8	17304	retained_intron	milk fat globule-EGF factor 8 protein	chr7
7691	0	-0.27717	0.0003	ENSMUSG00000032009.8	Sesn3	75747	protein_coding	sestrin 3	chr9
7732	0	-0.693077	0.0003	ENSMUSG00000032087.9	Dscaml1	114873	protein_coding	Down syndrome cell adhesion molecule like 1	chr9
7938	0	-0.2162	0.0003	ENSMUSG00000032479.15	Map4	17758	protein_coding	microtubule-associated protein 4	chr9
8270	0	0.508339	0.0003	ENSMUSG00000033467.12	Crlf2	57914	protein_coding	cytokine receptor-like factor 2	chr5
8417	0	-0.310113	0.0003	ENSMUSG00000033991.8	Ttc37	218343	protein_coding	tetratricopeptide repeat domain 37	chr13
8491	0	-0.527433	0.0003	ENSMUSG00000034218.15	Atm	11920	protein_coding	ataxia telangiectasia mutated	chr9
8699	0	-0.347092	0.0003	ENSMUSG00000034848.17	Ttc21b	73668	protein_coding	tetratricopeptide repeat domain 21B	chr2
8977	0	0.570622	0.0003	ENSMUSG00000035805.13	Mlc1	170790	protein_coding	megalencephalic leukoencephalopathy with subcortical cysts 1 homolog (human)	chr15
9222	0	-0.329779	0.0003	ENSMUSG00000036698.10	Ago2	239528	protein_coding	argonaute RISC catalytic subunit 2	chr15
9320	0	0.496553	0.0003	ENSMUSG00000036989.16	Trim3	55992	protein_coding	tripartite motif-containing 3	chr7
9394	0	-0.411074	0.0003	ENSMUSG00000037234.17	Hook3	320191	protein_coding	hook microtubule tethering protein 3	chr8
9404	0	-0.39245	0.0003	ENSMUSG00000037259.15	Dzank1	241688	protein_coding	double zinc ribbon and ankyrin repeat domains 1	chr2
10626	0	-0.424819	0.0003	ENSMUSG00000040761.16	Spen	56381	protein_coding	SPEN homolog, transcriptional regulator (Drosophila)	chr4
10846	0	0.370777	0.0003	ENSMUSG00000041632.5	Mrps27	218506	protein_coding	mitochondrial ribosomal protein S27	chr13
10869	0	-0.33679	0.0003	ENSMUSG00000041702.6	Btbd7	238386	protein_coding	BTB (POZ) domain containing 7	chr12
10901	0	-0.401058	0.0003	ENSMUSG00000041794.12	Myrip	245049	protein_coding	myosin VIIA and Rab interacting protein	chr9
10919	0	-0.289266	0.0003	ENSMUSG00000041852.14	Tcf20	21411	protein_coding	transcription factor 20	chr15
11080	0	0.366487	0.0003	ENSMUSG00000042444.9	Fam63b	235461	protein_coding	family with sequence similarity 63, member B	chr9
11178	0	-0.435828	0.0003	ENSMUSG00000042744.16	Gm15800	269700	protein_coding	predicted gene 15800	chr5
11255	-1	-1.41099	0.0003	ENSMUSG00000043155.4	Hpdl	242642	protein_coding	4-hydroxyphenylpyruvate dioxygenase-like	chr4
11382	0	-0.329659	0.0003	ENSMUSG00000043940.15	Wdfy3	72145	protein_coding	WD repeat and FYVE domain containing 3	chr5
11459	0	-0.331069	0.0003	ENSMUSG00000044308.17	Ubr3	68795	protein_coding	ubiquitin protein ligase E3 component n-recognin 3	chr2
11685	0	-0.501454	0.0003	ENSMUSG00000045482.16	Trrap	100683	processed_transcript	transformation/transcription domain-associated protein	chr5
12931	0	0.663457	0.0003	ENSMUSG00000052837.6	Junb	16477	processed_transcript	jun B proto-oncogene	chr8
13138	0	-0.547197	0.0003	ENSMUSG00000054321.6	Taf4b	72504	protein_coding	TATA-box binding protein associated factor 4b	chr18
13466	0	0.512677	0.0003	ENSMUSG00000056596.8	Trnp1	69539	protein_coding	TMF1-regulated nuclear protein 1	chr4
13696	0	0.766339	0.0003	ENSMUSG00000058498.12	Rnf207	433809	protein_coding	ring finger protein 207	chr4
13718	0	0.319188	0.0003	ENSMUSG00000058704.7	Memo1	76890	protein_coding	mediator of cell motility 1	chr17
14831	0	0.532691	0.0003	ENSMUSG00000070498.3	Tmem132b	208151	protein_coding	transmembrane protein 132B	chr5
14962	1	4.5037	0.0003	ENSMUSG00000071568.5	Gm5874	(Empty)	processed_pseudogene	NULL	chr6
15218	1	1.88181	0.0003	ENSMUSG00000074052.7	BC048644	407789	bidirectional_promoter_lncRNA	cDNA sequence BC048644	chr8
15690	0	0.993983	0.0003	ENSMUSG00000079293.11	Clec7a	56644	polymorphic_pseudogene	C-type lectin domain family 7, member a	chr6
15772	0	0.467587	0.0003	ENSMUSG00000079659.5	Tmem243	652925	nonsense_mediated_decay	transmembrane protein 243, mitochondrial	chr5
16941	0	0.83765	0.0003	ENSMUSG00000097073.7	9430037G07Rik	320692	lincRNA	RIKEN cDNA 9430037G07 gene	chr9
17174	0	0.458604	0.0003	ENSMUSG00000097823.2	Gm16701	100503962	lincRNA	predicted gene, 16701	chr1
17273	0	0.719894	0.0003	ENSMUSG00000099021.1	Rn7s1	(Empty)	misc_RNA	NULL	chr12
17285	0	0.719894	0.0003	ENSMUSG00000099250.1	Rn7s2	(Empty)	misc_RNA	NULL	chr12
17291	0	-0.917908	0.0003	ENSMUSG00000099373.1	Gm19667	(Empty)	antisense	NULL	chr9
17342	0	-0.900761	0.0003	ENSMUSG00000100259.1	Gm29236	(Empty)	unprocessed_pseudogene	NULL	chr12
17538	-1	-1.17969	0.0003	ENSMUSG00000103001.1	A930005N03Rik	(Empty)	TEC	NULL	chr1
17700	-1	-1.55281	0.0003	ENSMUSG00000104190.1	Gm10472	(Empty)	TEC	NULL	chr5
63	0	0.304082	0.0004	ENSMUSG00000000378.15	Ccm2	216527	protein_coding	cerebral cavernous malformation 2	chr11
322	0	-0.319654	0.0004	ENSMUSG00000002052.6	Supt6	20926	protein_coding	suppressor of Ty 6	chr11
483	0	-0.418806	0.0004	ENSMUSG00000003134.10	Tbc1d8	54610	protein_coding	TBC1 domain family, member 8	chr1
1338	0	-0.289344	0.0004	ENSMUSG00000014355.10	Anapc1	17222	protein_coding	anaphase promoting complex subunit 1	chr2
3382	0	0.520171	0.0004	ENSMUSG00000022577.16	Ly6h	23934	protein_coding	lymphocyte antigen 6 complex, locus H	chr15
3508	0	-0.555405	0.0004	ENSMUSG00000022836.10	Mylk	107589	retained_intron	myosin, light polypeptide kinase	chr16
3562	0	-0.311218	0.0004	ENSMUSG00000022949.9	Clic6	209195	protein_coding	chloride intracellular channel 6	chr16
3653	0	0.289073	0.0004	ENSMUSG00000023191.9	P3h3	14789	protein_coding	prolyl 3-hydroxylase 3	chr6
3844	0	-0.271737	0.0004	ENSMUSG00000024130.15	Abca3	27410	retained_intron	ATP-binding cassette, sub-family A (ABC1), member 3	chr17
4087	0	0.358687	0.0004	ENSMUSG00000024640.9	Psat1	107272	protein_coding	phosphoserine aminotransferase 1	chr19
4227	0	-0.291394	0.0004	ENSMUSG00000024924.14	Vldlr	22359	retained_intron	very low density lipoprotein receptor	chr19
4897	0	-0.413708	0.0004	ENSMUSG00000026383.14	Epb41l5	226352	protein_coding	erythrocyte membrane protein band 4.1 like 5	chr1
5003	0	-0.369819	0.0004	ENSMUSG00000026587.15	Astn1	11899	protein_coding	astrotactin 1	chr1
5977	0	-0.239684	0.0004	ENSMUSG00000028530.14	Jak1	16451	protein_coding	Janus kinase 1	chr4
6834	0	-0.652437	0.0004	ENSMUSG00000030235.17	Slco1c1	58807	nonsense_mediated_decay	solute carrier organic anion transporter family, member 1c1	chr6
6983	0	0.731976	0.0004	ENSMUSG00000030579.10	Tyrobp	22177	protein_coding	TYRO protein tyrosine kinase binding protein	chr7
7158	0	0.591035	0.0004	ENSMUSG00000030898.15	Cckbr	12426	protein_coding	cholecystokinin B receptor	chr7
7829	0	0.422479	0.0004	ENSMUSG00000032299.9	Commd4	66199	protein_coding	COMM domain containing 4	chr9
8094	0	-0.368073	0.0004	ENSMUSG00000032840.7	2410131K14Rik	76792	protein_coding	RIKEN cDNA 2410131K14 gene	chr5
8511	0	-0.450042	0.0004	ENSMUSG00000034274.11	Thoc5	107829	protein_coding	THO complex 5	chr11
8658	0	-0.501285	0.0004	ENSMUSG00000034731.9	Dgkh	380921	protein_coding	diacylglycerol kinase, eta	chr14
8792	0	-0.307049	0.0004	ENSMUSG00000035168.16	Tanc1	66860	protein_coding	tetratricopeptide repeat, ankyrin repeat and coiled-coil containing 1	chr2
8829	0	0.587452	0.0004	ENSMUSG00000035268.14	Pkig	18769	retained_intron	protein kinase inhibitor, gamma	chr2
9249	0	0.516981	0.0004	ENSMUSG00000036814.12	Slc6a20a	102680	protein_coding	solute carrier family 6 (neurotransmitter transporter), member 20A	chr9
9422	0	-0.66734	0.0004	ENSMUSG00000037318.10	Traf3ip3	215243	protein_coding	TRAF3 interacting protein 3	chr1
9733	0	0.373152	0.0004	ENSMUSG00000038208.13	Pgap3	320655	processed_transcript	post-GPI attachment to proteins 3	chr11
9844	1	1.64943	0.0004	ENSMUSG00000038508.7	Gdf15	23886	protein_coding	growth differentiation factor 15	chr8
10242	0	-0.268689	0.0004	ENSMUSG00000039652.16	Cpeb3	208922	protein_coding	cytoplasmic polyadenylation element binding protein 3	chr19
10348	0	-0.391308	0.0004	ENSMUSG00000039967.14	Zfp292	30046	protein_coding	zinc finger protein 292	chr4
10489	0	-0.528178	0.0004	ENSMUSG00000040407.17	Akap9	100986	retained_intron	A kinase (PRKA) anchor protein (yotiao) 9	chr5
10549	0	-0.31174	0.0004	ENSMUSG00000040560.9	Wdr7	104082	protein_coding	WD repeat domain 7	chr18
10986	0	0.32321	0.0004	ENSMUSG00000042129.8	Rassf4	213391	protein_coding	Ras association (RalGDS/AF-6) domain family member 4	chr6
11335	0	-0.298366	0.0004	ENSMUSG00000043639.14	Rbm20	73713	protein_coding	RNA binding motif protein 20	chr19
11995	0	-0.607363	0.0004	ENSMUSG00000047193.15	Dync2h1	110350	protein_coding	dynein cytoplasmic 2 heavy chain 1	chr9
12240	0	-0.356583	0.0004	ENSMUSG00000048503.6	Tmem136	235300	protein_coding	transmembrane protein 136	chr9
12677	0	-0.363767	0.0004	ENSMUSG00000051177.16	Plcb1	18795	protein_coding	phospholipase C, beta 1	chr2
12729	0	-0.366867	0.0004	ENSMUSG00000051413.17	Plagl2	54711	protein_coding	pleiomorphic adenoma gene-like 2	chr2
12761	0	-0.930727	0.0004	ENSMUSG00000051627.2	Hist1h1e	50709	protein_coding	histone cluster 1, H1e	chr13
12979	0	-0.454196	0.0004	ENSMUSG00000053141.16	Ptprt	19281	protein_coding	protein tyrosine phosphatase, receptor type, T	chr2
13637	0	-0.594812	0.0004	ENSMUSG00000058006.12	Mdn1	100019	protein_coding	midasin AAA ATPase 1	chr4
13766	0	0.441396	0.0004	ENSMUSG00000059182.7	Skap2	54353	protein_coding	src family associated phosphoprotein 2	chr6
13951	0	0.306274	0.0004	ENSMUSG00000060671.12	Atp8b2	54667	protein_coding	ATPase, class I, type 8B, member 2	chr3
13962	0	0.270268	0.0004	ENSMUSG00000060743.12	H3f3a	15078	protein_coding	H3 histone, family 3A	chr1
14076	0	-0.443038	0.0004	ENSMUSG00000061755.10	Bod1l	665775	protein_coding	biorientation of chromosomes in cell division 1-like	chr5
14313	0	-0.481252	0.0004	ENSMUSG00000063681.14	Crb1	170788	protein_coding	crumbs family member 1, photoreceptor morphogenesis associated	chr1
14473	0	-0.39917	0.0004	ENSMUSG00000066392.11	Nrxn3	18191	retained_intron	neurexin III	chr12
14566	0	-0.421469	0.0004	ENSMUSG00000067424.12	Zfp563	240068	protein_coding	zinc finger protein 563	chr17
14646	0	-0.348437	0.0004	ENSMUSG00000068284.14	Usf3	207806	protein_coding	upstream transcription factor family member 3	chr16
15641	0	0.453255	0.0004	ENSMUSG00000079003.2	Samd1	666704	protein_coding	sterile alpha motif domain containing 1	chr8
15674	-1	-1.10437	0.0004	ENSMUSG00000079173.11	Zan	22635	protein_coding	zonadhesin	chr5
16150	-1	-1.07125	0.0004	ENSMUSG00000086164.1	Gm13029	(Empty)	antisense	NULL	chr4
16451	0	-0.372171	0.0004	ENSMUSG00000090035.3	Galnt4	14426	protein_coding	UDP-N-acetyl-alpha-D-galactosamine:polypeptide N-acetylgalactosaminyltransferase 4	chr10
17500	0	-0.84433	0.0004	ENSMUSG00000102692.1	Dchs2	(Empty)	protein_coding	NULL	chr3
18111	1	2.07516	0.0004	ENSMUSG00000108053.1	Gm43890	(Empty)	TEC	NULL	chr6
18412	0	-0.958889	0.0004	ENSMUSG00000110702.1	RP24-97K3.3	(Empty)	antisense	NULL	chr8
180	0	-0.388041	0.0005	ENSMUSG00000001151.9	Pcnt	18541	protein_coding	pericentrin (kendrin)	chr10
330	0	0.807143	0.0005	ENSMUSG00000002083.13	Bbc3	170770	protein_coding	BCL2 binding component 3	chr7
751	0	-0.521224	0.0005	ENSMUSG00000005233.16	Spc25	66442	protein_coding	SPC25, NDC80 kinetochore complex component, homolog (S. cerevisiae)	chr2
936	0	0.366045	0.0005	ENSMUSG00000006575.14	Rundc3a	51799	protein_coding	RUN domain containing 3A	chr11
1040	0	0.759885	0.0005	ENSMUSG00000007944.8	Ttc9b	73032	protein_coding	tetratricopeptide repeat domain 9B	chr7
1207	0	-0.567244	0.0005	ENSMUSG00000010601.13	Apol7a	75761	protein_coding	apolipoprotein L 7a	chr15
1401	0	0.358579	0.0005	ENSMUSG00000015094.16	Npdc1	18146	processed_transcript	neural proliferation, differentiation and control 1	chr2
1946	0	-0.401102	0.0005	ENSMUSG00000019841.15	Rev3l	19714	protein_coding	REV3 like, DNA directed polymerase zeta catalytic subunit	chr10
2363	0	-0.248951	0.0005	ENSMUSG00000020640.9	Itsn2	20403	protein_coding	intersectin 2	chr12
2523	0	-0.30555	0.0005	ENSMUSG00000020900.15	Myh10	77579	processed_transcript	myosin, heavy polypeptide 10, non-muscle	chr11
2563	0	-0.370974	0.0005	ENSMUSG00000020963.14	Tshr	22095	protein_coding	thyroid stimulating hormone receptor	chr12
3060	0	0.372107	0.0005	ENSMUSG00000021986.7	Amer2	72125	protein_coding	APC membrane recruitment 2	chr14
3585	0	-0.441498	0.0005	ENSMUSG00000022994.8	Adcy6	11512	protein_coding	adenylate cyclase 6	chr15
4539	0	-0.277427	0.0005	ENSMUSG00000025571.13	Tnrc6c	217351	protein_coding	trinucleotide repeat containing 6C	chr11
5024	0	-0.292405	0.0005	ENSMUSG00000026623.16	Lpgat1	226856	protein_coding	lysophosphatidylglycerol acyltransferase 1	chr1
5340	0	-0.292093	0.0005	ENSMUSG00000027272.5	Ubr1	22222	protein_coding	ubiquitin protein ligase E3 component n-recognin 1	chr2
5459	0	-0.268765	0.0005	ENSMUSG00000027475.9	Kif3b	16569	protein_coding	kinesin family member 3B	chr2
5641	0	-0.465186	0.0005	ENSMUSG00000027878.11	Notch2	18129	retained_intron	notch 2	chr3
5808	0	-0.771373	0.0005	ENSMUSG00000028188.13	Spata1	70951	protein_coding	spermatogenesis associated 1	chr3
6117	0	-0.259845	0.0005	ENSMUSG00000028760.16	Eif4g3	230861	protein_coding	eukaryotic translation initiation factor 4 gamma, 3	chr4
6432	0	-0.457564	0.0005	ENSMUSG00000029330.8	Cds1	74596	protein_coding	CDP-diacylglycerol synthase 1	chr5
6559	0	0.378572	0.0005	ENSMUSG00000029570.5	Lfng	16848	protein_coding	LFNG O-fucosylpeptide 3-beta-N-acetylglucosaminyltransferase	chr5
6675	0	-0.398048	0.0005	ENSMUSG00000029804.16	Herc3	73998	protein_coding	hect domain and RLD 3	chr6
6676	0	0.355567	0.0005	ENSMUSG00000029810.15	Tmem176b	65963	protein_coding	transmembrane protein 176B	chr6
6707	0	-0.422932	0.0005	ENSMUSG00000029910.14	Mad2l1	56150	protein_coding	MAD2 mitotic arrest deficient-like 1	chr6
7359	0	-0.246135	0.0005	ENSMUSG00000031393.16	Mecp2	17257	protein_coding	methyl CpG binding protein 2	chrX
7723	0	-0.350135	0.0005	ENSMUSG00000032064.17	Dixdc1	330938	protein_coding	DIX domain containing 1	chr9
8815	0	0.421046	0.0005	ENSMUSG00000035232.8	Pdk3	236900	protein_coding	pyruvate dehydrogenase kinase, isoenzyme 3	chrX
10035	0	0.388464	0.0005	ENSMUSG00000039043.5	Arpin	70420	protein_coding	actin-related protein 2/3 complex inhibitor	chr7
10254	0	-0.31597	0.0005	ENSMUSG00000039683.16	Sdk1	330222	protein_coding	sidekick cell adhesion molecule 1	chr5
10790	0	0.452373	0.0005	ENSMUSG00000041420.18	Meis3	17537	protein_coding	Meis homeobox 3	chr7
10943	0	0.277057	0.0005	ENSMUSG00000041957.15	Pkp2	67451	protein_coding	plakophilin 2	chr16
11122	0	-0.376995	0.0005	ENSMUSG00000042579.2	4632404H12Rik	74034	lincRNA	RIKEN cDNA 4632404H12 gene	chr3
11135	0	0.400332	0.0005	ENSMUSG00000042613.9	Pbxip1	229534	protein_coding	pre B cell leukemia transcription factor interacting protein 1	chr3
11795	0	-0.539663	0.0005	ENSMUSG00000046157.13	Tmem229b	268567	protein_coding	transmembrane protein 229B	chr12
11854	-1	-2.84616	0.0005	ENSMUSG00000046456.14	Tmem150b	330460	protein_coding	transmembrane protein 150B	chr7
12161	0	-0.446347	0.0005	ENSMUSG00000048078.16	Tenm4	23966	protein_coding	teneurin transmembrane protein 4	chr7
12814	0	-0.274638	0.0005	ENSMUSG00000052062.14	Pard3b	72823	processed_transcript	par-3 family cell polarity regulator beta	chr1
13519	0	-0.251398	0.0005	ENSMUSG00000056999.14	Ide	15925	protein_coding	insulin degrading enzyme	chr19
13652	0	-0.34698	0.0005	ENSMUSG00000058153.15	Sez6l	56747	protein_coding	seizure related 6 homolog like	chr5
13935	0	-0.563808	0.0005	ENSMUSG00000060534.15	Dcc	13176	protein_coding	deleted in colorectal carcinoma	chr18
14784	0	0.634563	0.0005	ENSMUSG00000070003.7	Ssbp4	76900	protein_coding	single stranded DNA binding protein 4	chr8
14973	0	0.344004	0.0005	ENSMUSG00000071649.5	B3gat3	72727	protein_coding	beta-1,3-glucuronyltransferase 3 (glucuronosyltransferase I)	chr19
15035	0	-0.921847	0.0005	ENSMUSG00000072624.2	Gm5460	432838	protein_coding	predicted gene 5460	chr14
15151	0	-0.623123	0.0005	ENSMUSG00000073557.11	Ppp1r12b	329251	protein_coding	protein phosphatase 1, regulatory (inhibitor) subunit 12B	chr1
15565	0	-0.321439	0.0005	ENSMUSG00000078684.8	5830417I10Rik	100302730	unprocessed_pseudogene	gon-4-like pseudogene	chr3
15725	0	-0.355107	0.0005	ENSMUSG00000079465.8	Col4a3	12828	retained_intron	collagen, type IV, alpha 3	chr1
15979	-1	-2.31326	0.0005	ENSMUSG00000084913.3	Gm7616	665389	antisense	predicted gene 7616	chr9
16192	-1	-1.78932	0.0005	ENSMUSG00000086417.1	Gm12996	(Empty)	antisense	NULL	chr4
16618	0	-0.707669	0.0005	ENSMUSG00000091908.7	Gm17231	(Empty)	antisense	NULL	chr9
16633	0	0.439299	0.0005	ENSMUSG00000092060.4	Bend4	666938	protein_coding	BEN domain containing 4	chr5
17408	0	-0.968219	0.0005	ENSMUSG00000101609.1	Kcnq1ot1	63830	antisense	KCNQ1 overlapping transcript 1	chr7
17727	-1	-1.4814	0.0005	ENSMUSG00000104379.1	Gm37509	(Empty)	TEC	NULL	chr1
237	1	1.18095	0.0006	ENSMUSG00000001510.8	Dlx3	13393	protein_coding	distal-less homeobox 3	chr11
1841	0	0.580411	0.0006	ENSMUSG00000019158.9	Tmem160	69094	protein_coding	transmembrane protein 160	chr7
2871	0	-0.623133	0.0006	ENSMUSG00000021614.16	Vcan	13003	protein_coding	versican	chr13
2897	0	-0.27947	0.0006	ENSMUSG00000021671.8	Poc5	67463	protein_coding	POC5 centriolar protein	chr13
2994	0	-0.327431	0.0006	ENSMUSG00000021843.16	Ktn1	16709	protein_coding	kinectin 1	chr14
5598	0	-0.226501	0.0006	ENSMUSG00000027784.10	Ppm1l	242083	protein_coding	protein phosphatase 1 (formerly 2C)-like	chr3
5776	0	-0.447998	0.0006	ENSMUSG00000028132.15	Tmem56	99887	protein_coding	transmembrane protein 56	chr3
5941	0	-0.689327	0.0006	ENSMUSG00000028456.18	Unc13b	22249	retained_intron	unc-13 homolog B (C. elegans)	chr4
5976	0	-0.237471	0.0006	ENSMUSG00000028528.16	Dnajc6	72685	protein_coding	DnaJ heat shock protein family (Hsp40) member C6	chr4
6164	0	-0.386861	0.0006	ENSMUSG00000028842.15	Ago3	214150	protein_coding	argonaute RISC catalytic subunit 3	chr4
6663	0	-0.162771	0.0006	ENSMUSG00000029775.14	Klhdc10	76788	protein_coding	kelch domain containing 10	chr6
8028	0	-0.430654	0.0006	ENSMUSG00000032625.14	Thsd7a	330267	protein_coding	thrombospondin, type I, domain containing 7A	chr6
8336	0	-0.408259	0.0006	ENSMUSG00000033717.5	Adra2a	11551	protein_coding	adrenergic receptor, alpha 2a	chr19
8540	0	-0.345933	0.0006	ENSMUSG00000034349.14	Smc4	70099	protein_coding	structural maintenance of chromosomes 4	chr3
9280	0	-0.232184	0.0006	ENSMUSG00000036893.17	Ehmt1	77683	protein_coding	euchromatic histone methyltransferase 1	chr2
11983	0	-0.330175	0.0006	ENSMUSG00000047126.17	Cltc	67300	protein_coding	clathrin, heavy polypeptide (Hc)	chr11
12238	0	0.347086	0.0006	ENSMUSG00000048497.11	Mmgt2	216829	protein_coding	membrane magnesium transporter 2	chr11
12285	0	0.345045	0.0006	ENSMUSG00000048807.2	Slc35e4	103710	protein_coding	solute carrier family 35, member E4	chr11
12464	0	0.480989	0.0006	ENSMUSG00000049881.13	2810025M15Rik	69953	processed_transcript	RIKEN cDNA 2810025M15 gene	chr1
13535	0	-0.810308	0.0006	ENSMUSG00000057132.15	Rpgrip1	77945	protein_coding	retinitis pigmentosa GTPase regulator interacting protein 1	chr14
13590	0	0.320348	0.0006	ENSMUSG00000057561.9	Eif1a	13664	protein_coding	eukaryotic translation initiation factor 1A	chr18
13792	0	-0.395369	0.0006	ENSMUSG00000059401.13	Mamld1	333639	protein_coding	mastermind-like domain containing 1	chrX
14174	0	-0.282346	0.0006	ENSMUSG00000062580.9	Timm17a	21854	protein_coding	translocase of inner mitochondrial membrane 17a	chr1
14474	0	-0.447288	0.0006	ENSMUSG00000066406.15	Akap13	75547	protein_coding	A kinase (PRKA) anchor protein 13	chr7
15453	1	1.35514	0.0006	ENSMUSG00000075553.1	Gm5464	432870	protein_coding	predicted gene 5464	chr14
16459	-1	-1.328	0.0006	ENSMUSG00000090080.2	Gm15872	(Empty)	antisense	NULL	chr1
351	0	0.297568	0.0007	ENSMUSG00000002250.15	Ppard	19015	protein_coding	peroxisome proliferator activator receptor delta	chr17
365	0	0.522798	0.0007	ENSMUSG00000002325.14	Irf9	16391	protein_coding	interferon regulatory factor 9	chr14
511	0	-0.281722	0.0007	ENSMUSG00000003316.14	Glg1	20340	protein_coding	golgi apparatus protein 1	chr8
1389	0	-0.225383	0.0007	ENSMUSG00000015002.17	Efr3a	76740	processed_transcript	EFR3 homolog A	chr15
3764	0	-0.477449	0.0007	ENSMUSG00000023982.7	Guca1a	14913	protein_coding	guanylate cyclase activator 1a (retina)	chr17
4181	0	-0.417227	0.0007	ENSMUSG00000024842.7	Cabp4	73660	protein_coding	calcium binding protein 4	chr19
5053	0	-0.395958	0.0007	ENSMUSG00000026672.11	Optn	71648	processed_transcript	optineurin	chr2
5450	0	0.412227	0.0007	ENSMUSG00000027459.16	Fam110a	73847	protein_coding	family with sequence similarity 110, member A	chr2
6777	0	-0.334367	0.0007	ENSMUSG00000030102.11	Itpr1	16438	protein_coding	inositol 1,4,5-trisphosphate receptor 1	chr6
7576	0	0.511151	0.0007	ENSMUSG00000031821.11	Gins2	272551	retained_intron	GINS complex subunit 2 (Psf2 homolog)	chr8
8093	0	-0.519973	0.0007	ENSMUSG00000032839.13	Trpc1	22063	protein_coding	transient receptor potential cation channel, subfamily C, member 1	chr9
8667	0	0.579482	0.0007	ENSMUSG00000034758.12	Tle6	114606	processed_transcript	transducin-like enhancer of split 6	chr10
9125	0	0.751778	0.0007	ENSMUSG00000036353.13	P2ry12	70839	protein_coding	purinergic receptor P2Y, G-protein coupled 12	chr3
9627	0	-0.295963	0.0007	ENSMUSG00000037957.14	Wdr20	69641	protein_coding	WD repeat domain 20	chr12
9989	0	0.499626	0.0007	ENSMUSG00000038884.14	A230050P20Rik	319278	protein_coding	RIKEN cDNA A230050P20 gene	chr9
10182	0	0.295787	0.0007	ENSMUSG00000039461.12	Tcta	102791	protein_coding	T cell leukemia translocation altered gene	chr9
10644	0	0.920834	0.0007	ENSMUSG00000040829.14	Zmynd15	574428	protein_coding	zinc finger, MYND-type containing 15	chr11
11864	0	-0.930555	0.0007	ENSMUSG00000046532.7	Ar	11835	protein_coding	androgen receptor	chrX
11866	0	0.331598	0.0007	ENSMUSG00000046546.3	Fam43a	224093	protein_coding	family with sequence similarity 43, member A	chr16
12206	0	-0.271715	0.0007	ENSMUSG00000048351.14	Coa7	69893	protein_coding	cytochrome c oxidase assembly factor 7	chr4
12314	-1	-1.56705	0.0007	ENSMUSG00000048982.2	Gphb5	217674	protein_coding	glycoprotein hormone beta 5	chr12
14832	0	0.389035	0.0007	ENSMUSG00000070509.15	Rgma	244058	protein_coding	repulsive guidance molecule family member A	chr7
15160	0	-0.702423	0.0007	ENSMUSG00000073609.9	D2hgdh	98314	protein_coding	D-2-hydroxyglutarate dehydrogenase	chr1
15390	0	-0.388629	0.0007	ENSMUSG00000074925.3	Ptar1	72351	protein_coding	protein prenyltransferase alpha subunit repeat containing 1	chr19
16048	-1	-1.27034	0.0007	ENSMUSG00000085403.1	Gm13068	(Empty)	antisense	NULL	chr4
16375	0	0.496097	0.0007	ENSMUSG00000087687.3	Pet100	100503890	nonsense_mediated_decay	PET100 homolog	chr8
16649	0	0.485999	0.0007	ENSMUSG00000092203.7	1110038B12Rik	68763	retained_intron	RIKEN cDNA 1110038B12 gene	chr17
16775	0	0.361776	0.0007	ENSMUSG00000094910.1	D430019H16Rik	268595	protein_coding	RIKEN cDNA D430019H16 gene	chr12
17536	-1	-1.3972	0.0007	ENSMUSG00000102990.1	Gm37764	(Empty)	TEC	NULL	chr1
17565	-1	-1.58616	0.0007	ENSMUSG00000103143.1	Gm37742	(Empty)	TEC	NULL	chr2
17944	-1	-1.1036	0.0007	ENSMUSG00000106475.1	Gm43011	(Empty)	TEC	NULL	chr3
18003	-1	-2.67115	0.0007	ENSMUSG00000106999.1	Gm42734	(Empty)	TEC	NULL	chr5
451	0	-0.416695	0.0008	ENSMUSG00000002900.15	Lamb1	16777	protein_coding	laminin B1	chr12
747	0	-0.344369	0.0008	ENSMUSG00000005198.15	Polr2a	20020	protein_coding	polymerase (RNA) II (DNA directed) polypeptide A	chr11
2237	1	1.10608	0.0008	ENSMUSG00000020399.14	Havcr2	171285	protein_coding	hepatitis A virus cellular receptor 2	chr11
3043	0	-0.343459	0.0008	ENSMUSG00000021952.15	Xpo4	57258	protein_coding	exportin 4	chr14
3145	0	-0.361741	0.0008	ENSMUSG00000022142.7	Nup155	170762	protein_coding	nucleoporin 155	chr15
3817	0	-0.216948	0.0008	ENSMUSG00000024074.7	Crim1	50766	protein_coding	cysteine rich transmembrane BMP regulator 1 (chordin like)	chr17
3909	0	-0.416999	0.0008	ENSMUSG00000024251.9	Thada	240174	protein_coding	thyroid adenoma associated	chr17
4956	0	-0.330621	0.0008	ENSMUSG00000026491.13	Ahctf1	226747	protein_coding	AT hook containing transcription factor 1	chr1
5187	0	0.423901	0.0008	ENSMUSG00000026923.15	Notch1	18128	protein_coding	notch 1	chr2
5545	0	-0.219942	0.0008	ENSMUSG00000027652.15	Ralgapb	228850	protein_coding	Ral GTPase activating protein, beta subunit (non-catalytic)	chr2
6508	0	-0.211575	0.0008	ENSMUSG00000029467.15	Atp2a2	11938	nonsense_mediated_decay	ATPase, Ca++ transporting, cardiac muscle, slow twitch 2	chr5
8234	0	0.338982	0.0008	ENSMUSG00000033350.7	Chst2	54371	protein_coding	carbohydrate sulfotransferase 2	chr9
8678	0	0.370668	0.0008	ENSMUSG00000034789.7	Rab24	19336	protein_coding	RAB24, member RAS oncogene family	chr13
9020	0	-0.460536	0.0008	ENSMUSG00000035954.9	Dock4	238130	protein_coding	dedicator of cytokinesis 4	chr12
10722	0	-0.597131	0.0008	ENSMUSG00000041147.10	Brca2	12190	retained_intron	breast cancer 2, early onset	chr5
10948	0	0.859009	0.0008	ENSMUSG00000041974.9	Spidr	224008	protein_coding	scaffolding protein involved in DNA repair	chr16
12166	0	-0.525555	0.0008	ENSMUSG00000048108.13	Tmem72	319776	protein_coding	transmembrane protein 72	chr6
12537	0	-0.326733	0.0008	ENSMUSG00000050310.8	Rictor	78757	protein_coding	RPTOR independent companion of MTOR, complex 2	chr15
12791	0	0.394795	0.0008	ENSMUSG00000051855.15	Mest	17294	protein_coding	mesoderm specific transcript	chr6
13219	0	-0.246322	0.0008	ENSMUSG00000054823.16	Whsc1l1	234135	protein_coding	Wolf-Hirschhorn syndrome candidate 1-like 1 (human)	chr8
17058	0	-0.507279	0.0008	ENSMUSG00000097419.1	Gm26666	(Empty)	antisense	NULL	chr6
18206	-1	-1.60651	0.0008	ENSMUSG00000108985.1	A930030B08Rik	(Empty)	TEC	NULL	chr7
740	0	-0.768531	0.0009	ENSMUSG00000005124.9	Wisp1	22402	protein_coding	WNT1 inducible signaling pathway protein 1	chr15
856	0	-0.366929	0.0009	ENSMUSG00000006005.17	Tpr	108989	protein_coding	translocated promoter region, nuclear basket protein	chr1
1571	0	0.373157	0.0009	ENSMUSG00000016763.14	Scube1	64706	protein_coding	signal peptide, CUB domain, EGF-like 1	chr15
2179	0	0.424629	0.0009	ENSMUSG00000020284.16	1810043G02Rik	67884	protein_coding	RIKEN cDNA 1810043G02 gene	chr10
2331	0	0.294592	0.0009	ENSMUSG00000020580.9	Rock2	19878	protein_coding	Rho-associated coiled-coil containing protein kinase 2	chr12
2913	0	0.319768	0.0009	ENSMUSG00000021701.7	Plk2	20620	protein_coding	polo-like kinase 2	chr13
4521	0	0.437466	0.0009	ENSMUSG00000025511.14	Tspan4	64540	protein_coding	tetraspanin 4	chr7
6012	0	0.632929	0.0009	ENSMUSG00000028583.14	Pdpn	14726	protein_coding	podoplanin	chr4
6091	0	0.354158	0.0009	ENSMUSG00000028708.16	Mknk1	17346	protein_coding	MAP kinase-interacting serine/threonine kinase 1	chr4
6617	0	-0.290368	0.0009	ENSMUSG00000029672.16	Fam3c	27999	protein_coding	family with sequence similarity 3, member C	chr6
7160	0	0.317448	0.0009	ENSMUSG00000030917.13	Tmem159	233806	protein_coding	transmembrane protein 159	chr7
8485	0	-0.763715	0.0009	ENSMUSG00000034206.15	Polq	77782	nonsense_mediated_decay	polymerase (DNA directed), theta	chr16
8729	0	-0.242194	0.0009	ENSMUSG00000034931.15	Dhx8	217207	retained_intron	DEAH (Asp-Glu-Ala-His) box polypeptide 8	chr11
8787	0	-0.221989	0.0009	ENSMUSG00000035152.14	Ap2b1	71770	protein_coding	adaptor-related protein complex 2, beta 1 subunit	chr11
8795	0	-0.261821	0.0009	ENSMUSG00000035173.14	Ccdc186	213993	protein_coding	coiled-coil domain containing 186	chr19
8912	0	-0.359402	0.0009	ENSMUSG00000035566.6	Pcdh17	219228	protein_coding	protocadherin 17	chr14
9577	0	-0.478494	0.0009	ENSMUSG00000037795.14	N4bp2	333789	protein_coding	NEDD4 binding protein 2	chr5
10293	0	-0.416673	0.0009	ENSMUSG00000039789.7	Zfp597	71063	processed_transcript	zinc finger protein 597	chr16
10606	0	-0.264957	0.0009	ENSMUSG00000040720.15	1110037F02Rik	66185	protein_coding	RIKEN cDNA 1110037F02 gene	chr4
10849	0	-0.323122	0.0009	ENSMUSG00000041642.18	Kif21b	16565	protein_coding	kinesin family member 21B	chr1
11305	0	-0.413566	0.0009	ENSMUSG00000043456.16	Zfp536	243937	protein_coding	zinc finger protein 536	chr7
11566	0	-0.200836	0.0009	ENSMUSG00000044864.16	Ankrd50	99696	protein_coding	ankyrin repeat domain 50	chr3
11933	0	0.737682	0.0009	ENSMUSG00000046834.6	Krt1	16678	protein_coding	keratin 1	chr15
12182	0	0.275028	0.0009	ENSMUSG00000048218.5	Amigo2	105827	protein_coding	adhesion molecule with Ig like domain 2	chr15
12999	0	0.305693	0.0009	ENSMUSG00000053291.15	Rab4b	19342	protein_coding	RAB4B, member RAS oncogene family	chr7
13200	0	-0.356718	0.0009	ENSMUSG00000054715.11	Zscan22	232878	protein_coding	zinc finger and SCAN domain containing 22	chr7
13280	0	-0.348206	0.0009	ENSMUSG00000055296.14	Tmem245	242474	protein_coding	transmembrane protein 245	chr4
14661	0	-0.227837	0.0009	ENSMUSG00000068479.5	Mfap1a	67532	protein_coding	microfibrillar-associated protein 1A	chr2
15120	0	0.415951	0.0009	ENSMUSG00000073411.11	H2-D1	14964	protein_coding	histocompatibility 2, D region locus 1	chr17
16967	1	1.03694	0.0009	ENSMUSG00000097156.7	Gm3764	(Empty)	lincRNA	NULL	chr3
18214	-1	-2.36599	0.0009	ENSMUSG00000109028.1	Gm35842	(Empty)	lincRNA	NULL	chr7
286	0	-0.297696	0.001	ENSMUSG00000001855.15	Nup214	227720	protein_coding	nucleoporin 214	chr2
362	0	0.249839	0.001	ENSMUSG00000002319.15	Ipo4	75751	protein_coding	importin 4	chr14
492	0	0.311763	0.001	ENSMUSG00000003199.16	Mpnd	68047	protein_coding	MPN domain containing	chr17
807	0	-0.436887	0.001	ENSMUSG00000005672.12	Kit	16590	protein_coding	kit oncogene	chr5
923	0	0.293567	0.001	ENSMUSG00000006476.19	Nsmf	56876	protein_coding	NMDA receptor synaptonuclear signaling and neuronal migration factor	chr2
977	0	0.471155	0.001	ENSMUSG00000006958.13	Chrd	12667	protein_coding	chordin	chr16
1277	0	0.374719	0.001	ENSMUSG00000013089.15	Etv5	104156	protein_coding	ets variant 5	chr16
1308	0	-0.201999	0.001	ENSMUSG00000013846.9	St3gal1	20442	protein_coding	ST3 beta-galactoside alpha-2,3-sialyltransferase 1	chr15
1565	0	0.378369	0.001	ENSMUSG00000016624.15	Phf21b	271305	protein_coding	PHD finger protein 21B	chr15
1625	0	-0.481596	0.001	ENSMUSG00000017561.16	Crlf3	54394	protein_coding	cytokine receptor-like factor 3	chr11
2450	0	0.282016	0.001	ENSMUSG00000020785.17	Camkk1	55984	retained_intron	calcium/calmodulin-dependent protein kinase kinase 1, alpha	chr11
2534	0	-0.661409	0.001	ENSMUSG00000020914.17	Top2a	21973	protein_coding	topoisomerase (DNA) II alpha	chr11
2714	0	-0.283433	0.001	ENSMUSG00000021275.15	Tecpr2	104859	protein_coding	tectonin beta-propeller repeat containing 2	chr12
2751	0	0.276214	0.001	ENSMUSG00000021363.13	Mak	17152	protein_coding	male germ cell-associated kinase	chr13
2892	0	0.30531	0.001	ENSMUSG00000021665.7	Hexb	15212	protein_coding	hexosaminidase B	chr13
3507	0	-0.457405	0.001	ENSMUSG00000022833.6	Ccdc14	239839	protein_coding	coiled-coil domain containing 14	chr16
3615	0	0.514186	0.001	ENSMUSG00000023043.6	Krt18	16668	protein_coding	keratin 18	chr15
3675	0	0.393726	0.001	ENSMUSG00000023328.14	Ache	11423	protein_coding	acetylcholinesterase	chr5
3803	0	-0.296504	0.001	ENSMUSG00000024054.13	Smchd1	74355	processed_transcript	SMC hinge domain containing 1	chr17
4017	0	-0.237437	0.001	ENSMUSG00000024491.15	Rbm27	225432	protein_coding	RNA binding motif protein 27	chr18
4065	0	0.227194	0.001	ENSMUSG00000024587.9	Nars	70223	protein_coding	asparaginyl-tRNA synthetase	chr18
4073	0	-0.530185	0.001	ENSMUSG00000024598.8	Fbn2	14119	protein_coding	fibrillin 2	chr18
4212	0	-0.424646	0.001	ENSMUSG00000024899.6	Papss2	23972	protein_coding	3'-phosphoadenosine 5'-phosphosulfate synthase 2	chr19
4213	0	-0.463658	0.001	ENSMUSG00000024900.4	Cpt1a	12894	protein_coding	carnitine palmitoyltransferase 1a, liver	chr19
4279	0	0.565472	0.001	ENSMUSG00000025007.13	Aldh18a1	56454	protein_coding	aldehyde dehydrogenase 18 family, member A1	chr19
4623	0	-0.325577	0.001	ENSMUSG00000025810.9	Nrp1	18186	retained_intron	neuropilin 1	chr8
4690	0	0.247755	0.001	ENSMUSG00000025959.13	Klf7	93691	protein_coding	Kruppel-like factor 7 (ubiquitous)	chr1
4770	0	-0.293323	0.001	ENSMUSG00000026116.11	Tmem131	56030	protein_coding	transmembrane protein 131	chr1
5175	0	0.286099	0.001	ENSMUSG00000026889.12	Rbm18	67889	protein_coding	RNA binding motif protein 18	chr2
5534	0	-0.273866	0.001	ENSMUSG00000027634.14	Ndrg3	29812	protein_coding	N-myc downstream regulated gene 3	chr2
6009	0	-0.211261	0.001	ENSMUSG00000028580.15	Pum1	80912	protein_coding	pumilio RNA-binding family member 1	chr4
6371	0	-0.1783	0.001	ENSMUSG00000029190.19	D5Ertd579e	320661	protein_coding	DNA segment, Chr 5, ERATO Doi 579, expressed	chr5
6443	0	-0.515838	0.001	ENSMUSG00000029361.18	Nos1	18125	protein_coding	nitric oxide synthase 1, neuronal	chr5
6526	0	-0.208141	0.001	ENSMUSG00000029502.14	Golga3	269682	protein_coding	golgi autoantigen, golgin subfamily a, 3	chr5
6602	0	-0.292395	0.001	ENSMUSG00000029648.13	Flt1	14254	protein_coding	FMS-like tyrosine kinase 1	chr5
6612	0	-0.45165	0.001	ENSMUSG00000029663.10	Gngt1	14699	protein_coding	guanine nucleotide binding protein (G protein), gamma transducing activity polypeptide 1	chr6
6789	0	0.317614	0.001	ENSMUSG00000030122.12	Ptms	69202	protein_coding	parathymosin	chr6
6819	0	-0.648788	0.001	ENSMUSG00000030209.14	Grin2b	14812	protein_coding	glutamate receptor, ionotropic, NMDA2B (epsilon 2)	chr6
6889	0	0.337395	0.001	ENSMUSG00000030339.7	Ltbr	17000	protein_coding	lymphotoxin B receptor	chr6
6891	0	0.331053	0.001	ENSMUSG00000030341.17	Tnfrsf1a	21937	processed_transcript	tumor necrosis factor receptor superfamily, member 1a	chr6
7021	0	-0.39871	0.001	ENSMUSG00000030655.15	Smg1	233789	protein_coding	SMG1 homolog, phosphatidylinositol 3-kinase-related kinase (C. elegans)	chr7
7069	0	-0.401919	0.001	ENSMUSG00000030739.18	Myh14	71960	protein_coding	myosin, heavy polypeptide 14	chr7
7187	0	-0.764365	0.001	ENSMUSG00000031004.8	Mki67	17345	protein_coding	antigen identified by monoclonal antibody Ki 67	chr7
7189	0	-0.364762	0.001	ENSMUSG00000031010.17	Usp9x	22284	protein_coding	ubiquitin specific peptidase 9, X chromosome	chrX
7803	0	-0.378063	0.001	ENSMUSG00000032258.15	Lca5	75782	nonsense_mediated_decay	Leber congenital amaurosis 5 (human)	chr9
7876	0	0.613629	0.001	ENSMUSG00000032372.14	Plscr2	18828	protein_coding	phospholipid scramblase 2	chr9
7941	0	0.23872	0.001	ENSMUSG00000032482.9	Cspg5	29873	protein_coding	chondroitin sulfate proteoglycan 5	chr9
8008	0	-0.416619	0.001	ENSMUSG00000032589.14	Bsn	12217	protein_coding	bassoon	chr9
8263	0	-0.201806	0.001	ENSMUSG00000033444.13	Specc1l	74392	protein_coding	sperm antigen with calponin homology and coiled-coil domains 1-like	chr10
8675	0	0.538903	0.001	ENSMUSG00000034780.6	B3galt1	26877	processed_transcript	UDP-Gal:betaGlcNAc beta 1,3-galactosyltransferase, polypeptide 1	chr2
9121	0	-0.254396	0.001	ENSMUSG00000036333.10	Kidins220	77480	protein_coding	kinase D-interacting substrate 220	chr12
9337	0	0.403035	0.001	ENSMUSG00000037031.9	Tspan15	70423	protein_coding	tetraspanin 15	chr10
9478	0	-0.334014	0.001	ENSMUSG00000037470.14	Uggt1	320011	protein_coding	UDP-glucose glycoprotein glucosyltransferase 1	chr1
9559	0	0.249128	0.001	ENSMUSG00000037736.18	Limch1	77569	retained_intron	LIM and calponin homology domains 1	chr5
9618	0	-0.332975	0.001	ENSMUSG00000037926.15	Ssh2	237860	protein_coding	slingshot homolog 2 (Drosophila)	chr11
9664	0	-0.262776	0.001	ENSMUSG00000038028.9	Tigar	319801	protein_coding	Trp53 induced glycolysis repulatory phosphatase	chr6
9687	0	-0.224368	0.001	ENSMUSG00000038084.16	Opa1	74143	protein_coding	optic atrophy 1	chr16
9696	0	-0.199901	0.001	ENSMUSG00000038119.14	Cdon	57810	protein_coding	cell adhesion molecule-related/down-regulated by oncogenes	chr9
9765	0	-0.219348	0.001	ENSMUSG00000038290.15	Smg6	103677	protein_coding	Smg-6 homolog, nonsense mediated mRNA decay factor (C. elegans)	chr11
9802	0	0.479518	0.001	ENSMUSG00000038387.9	Rras	20130	protein_coding	related RAS viral (r-ras) oncogene	chr7
9803	0	0.236376	0.001	ENSMUSG00000038388.14	Mpp6	56524	protein_coding	membrane protein, palmitoylated 6 (MAGUK p55 subfamily member 6)	chr6
9839	0	0.339516	0.001	ENSMUSG00000038500.15	Prr3	75210	protein_coding	proline-rich polypeptide 3	chr17
9985	0	-0.468376	0.001	ENSMUSG00000038872.9	Zfhx3	11906	protein_coding	zinc finger homeobox 3	chr8
9990	0	-0.27541	0.001	ENSMUSG00000038886.10	Man2a2	140481	retained_intron	mannosidase 2, alpha 2	chr7
10036	0	-0.245965	0.001	ENSMUSG00000039046.15	Usp6nl	98910	protein_coding	USP6 N-terminal like	chr2
10041	0	-0.366846	0.001	ENSMUSG00000039057.10	Myo16	244281	protein_coding	myosin XVI	chr8
10048	0	-0.250171	0.001	ENSMUSG00000039068.16	Zzz3	108946	protein_coding	zinc finger, ZZ domain containing 3	chr3
10129	0	-0.230784	0.001	ENSMUSG00000039262.16	Prrc2b	227723	protein_coding	proline-rich coiled-coil 2B	chr2
10464	0	-0.22785	0.001	ENSMUSG00000040325.16	Vprbp	321006	protein_coding	Vpr (HIV-1) binding protein	chr9
10535	0	-0.262259	0.001	ENSMUSG00000040524.9	Zfp609	214812	protein_coding	zinc finger protein 609	chr9
10752	0	-0.358652	0.001	ENSMUSG00000041268.16	Dmxl2	235380	protein_coding	Dmx-like 2	chr9
10769	0	-0.324652	0.001	ENSMUSG00000041341.9	Atg2b	76559	protein_coding	autophagy related 2B	chr12
10942	0	-0.370838	0.001	ENSMUSG00000041949.6	Tango6	272538	protein_coding	transport and golgi organization 6	chr8
11326	0	0.326365	0.001	ENSMUSG00000043587.15	Pxylp1	235534	protein_coding	2-phosphoxylose phosphatase 1	chr9
11661	0	-0.527702	0.001	ENSMUSG00000045328.11	Cenpe	229841	protein_coding	centromere protein E	chr3
11708	0	-0.237043	0.001	ENSMUSG00000045636.16	Mtus1	102103	protein_coding	mitochondrial tumor suppressor 1	chr8
12288	0	-0.272163	0.001	ENSMUSG00000048832.8	Vps37c	107305	protein_coding	vacuolar protein sorting 37C (yeast)	chr19
12345	0	-0.512659	0.001	ENSMUSG00000049176.14	Frmpd4	333605	protein_coding	FERM and PDZ domain containing 4	chrX
12404	0	-0.294396	0.001	ENSMUSG00000049550.17	Clip1	56430	protein_coding	CAP-GLY domain containing linker protein 1	chr5
12406	0	-0.304115	0.001	ENSMUSG00000049553.11	Polr1a	20019	nonsense_mediated_decay	polymerase (RNA) I polypeptide A	chr6
12426	0	-0.372384	0.001	ENSMUSG00000049658.13	Bdp1	544971	protein_coding	B double prime 1, subunit of RNA polymerase III transcription initiation factor IIIB	chr13
12746	1	1.22553	0.001	ENSMUSG00000051504.18	Siglech	233274	nonsense_mediated_decay	sialic acid binding Ig-like lectin H	chr7
12818	0	0.357391	0.001	ENSMUSG00000052105.16	Mtcl1	68617	protein_coding	microtubule crosslinking factor 1	chr17
13121	0	-0.27838	0.001	ENSMUSG00000054199.17	Gon4l	76022	protein_coding	gon-4-like (C.elegans)	chr3
13776	0	-0.218509	0.001	ENSMUSG00000059263.8	Usp47	74996	protein_coding	ubiquitin specific peptidase 47	chr7
13810	0	-0.227618	0.001	ENSMUSG00000059495.13	Arhgef12	69632	protein_coding	Rho guanine nucleotide exchange factor (GEF) 12	chr9
14166	0	-0.282698	0.001	ENSMUSG00000062519.13	Zfp398	272347	retained_intron	zinc finger protein 398	chr6
14374	0	-0.215536	0.001	ENSMUSG00000064127.13	Med14	26896	protein_coding	mediator complex subunit 14	chrX
14434	0	-0.23171	0.001	ENSMUSG00000066026.14	Dhrs3	20148	protein_coding	dehydrogenase/reductase (SDR family) member 3	chr4
14482	0	0.313663	0.001	ENSMUSG00000066456.14	Hmgn3	94353	processed_transcript	high mobility group nucleosomal binding domain 3	chr9
14742	0	-0.315291	0.001	ENSMUSG00000069601.13	Ank3	11735	processed_transcript	ankyrin 3, epithelial	chr10
15036	0	-0.302367	0.001	ENSMUSG00000072640.11	Lyrm9	66274	protein_coding	LYR motif containing 9	chr11
15046	0	0.339926	0.001	ENSMUSG00000072694.7	1500011B03Rik	66236	protein_coding	RIKEN cDNA 1500011B03 gene	chr5
15057	0	-0.430592	0.001	ENSMUSG00000072812.4	Ahnak2	(Empty)	protein_coding	NULL	chr12
15687	0	-0.298201	0.001	ENSMUSG00000079260.2	Tmppe	100504715	protein_coding	transmembrane protein with metallophosphoesterase domain	chr9
16307	-1	-2.7227	0.001	ENSMUSG00000087235.1	Gm4750	(Empty)	processed_transcript	NULL	chrX
17060	0	-0.571069	0.001	ENSMUSG00000097430.2	Gm10544	(Empty)	antisense	NULL	chr18
17075	-1	-1.07637	0.001	ENSMUSG00000097482.2	Gm17634	(Empty)	antisense	NULL	chr1
17340	0	-0.548405	0.001	ENSMUSG00000100252.6	Mir124-2hg	70441	lincRNA	RIKEN cDNA 2610100L16 gene	chr3
17353	-1	-1.61381	0.001	ENSMUSG00000100593.1	1700119H24Rik	76649	antisense	RIKEN cDNA 1700119H24 gene	chr16
17397	0	0.599298	0.001	ENSMUSG00000101429.1	BC055402	407809	lincRNA	cDNA sequence BC055402	chr1
17534	-1	-1.03447	0.001	ENSMUSG00000102969.1	Gm33366	(Empty)	TEC	NULL	chr13
18146	-1	-1.58176	0.001	ENSMUSG00000108423.1	Gm44856	(Empty)	processed_pseudogene	NULL	chr7
18264	0	-0.864097	0.001	ENSMUSG00000109486.1	BB114814	(Empty)	transcribed_unprocessed_pseudogene	NULL	chr7
18268	0	0.332281	0.001	ENSMUSG00000109511.1	Nup62	18226	protein_coding	nucleoporin 62	chr7
18309	0	0.787199	0.001	ENSMUSG00000109829.1	RP23-451A6.4	(Empty)	lincRNA	NULL	chr11
296	0	-0.188758	0.002	ENSMUSG00000001924.15	Uba1	22201	protein_coding	ubiquitin-like modifier activating enzyme 1	chrX
314	0	0.324885	0.002	ENSMUSG00000002014.12	Ssr4	20832	protein_coding	signal sequence receptor, delta	chrX
480	0	-0.296218	0.002	ENSMUSG00000003119.14	Cdk12	69131	protein_coding	cyclin-dependent kinase 12	chr11
517	0	0.342666	0.002	ENSMUSG00000003352.13	Cacnb3	12297	protein_coding	calcium channel, voltage-dependent, beta 3 subunit	chr15
552	0	0.313385	0.002	ENSMUSG00000003534.17	Ddr1	12305	protein_coding	discoidin domain receptor family, member 1	chr17
1065	0	0.276113	0.002	ENSMUSG00000008393.8	Carhsp1	52502	protein_coding	calcium regulated heat stable protein 1	chr16
1083	0	-0.208881	0.002	ENSMUSG00000008730.17	Hipk1	15257	protein_coding	homeodomain interacting protein kinase 1	chr3
1332	0	0.314735	0.002	ENSMUSG00000014303.13	Glis2	83396	protein_coding	GLIS family zinc finger 2	chr16
1537	0	-0.179815	0.002	ENSMUSG00000016319.3	Slc25a5	11740	protein_coding	solute carrier family 25 (mitochondrial carrier, adenine nucleotide translocator), member 5	chrX
1637	0	-0.276585	0.002	ENSMUSG00000017692.8	Rhbdl3	246104	protein_coding	rhomboid, veinlet-like 3 (Drosophila)	chr11
1649	0	-0.252595	0.002	ENSMUSG00000017740.17	Slc12a5	57138	nonsense_mediated_decay	solute carrier family 12, member 5	chr2
1725	0	-0.270884	0.002	ENSMUSG00000018417.14	Myo1b	17912	protein_coding	myosin IB	chr1
1727	0	-0.201672	0.002	ENSMUSG00000018427.7	Ypel2	77864	protein_coding	yippee-like 2 (Drosophila)	chr11
1976	0	-0.268729	0.002	ENSMUSG00000019889.9	Ptprk	19272	protein_coding	protein tyrosine phosphatase, receptor type, K	chr10
2083	0	-0.255126	0.002	ENSMUSG00000020114.12	Cand1	71902	protein_coding	cullin associated and neddylation disassociated 1	chr10
2158	0	-0.535112	0.002	ENSMUSG00000020255.8	D10Wsu102e	28109	protein_coding	DNA segment, Chr 10, Wayne State University 102, expressed	chr10
2486	0	-0.431114	0.002	ENSMUSG00000020841.5	Cpd	12874	protein_coding	carboxypeptidase D	chr11
2586	0	-0.289511	0.002	ENSMUSG00000021027.15	Ralgapa1	56784	protein_coding	Ral GTPase activating protein, alpha subunit 1	chr12
2650	0	-0.233407	0.002	ENSMUSG00000021171.7	Esyt2	52635	protein_coding	extended synaptotagmin-like protein 2	chr12
2700	0	0.344579	0.002	ENSMUSG00000021256.5	Vash1	238328	protein_coding	vasohibin 1	chr12
2705	0	0.237343	0.002	ENSMUSG00000021262.14	Evl	14026	protein_coding	Ena-vasodilator stimulated phosphoprotein	chr12
2752	0	-0.39217	0.002	ENSMUSG00000021364.15	Elovl2	54326	protein_coding	elongation of very long chain fatty acids (FEN1/Elo2, SUR4/Elo3, yeast)-like 2	chr13
2764	0	-0.409533	0.002	ENSMUSG00000021384.14	Susd3	66329	protein_coding	sushi domain containing 3	chr13
2805	0	0.323306	0.002	ENSMUSG00000021483.7	Cdk20	105278	protein_coding	cyclin-dependent kinase 20	chr13
2822	0	-0.314638	0.002	ENSMUSG00000021514.17	Zfp369	170936	protein_coding	zinc finger protein 369	chr13
2866	0	-0.311923	0.002	ENSMUSG00000021608.14	Lpcat1	210992	protein_coding	lysophosphatidylcholine acyltransferase 1	chr13
2970	0	-0.199703	0.002	ENSMUSG00000021796.14	Bmpr1a	12166	protein_coding	bone morphogenetic protein receptor, type 1A	chr14
3207	0	-0.213052	0.002	ENSMUSG00000022263.9	Trio	223435	protein_coding	triple functional domain (PTPRF interacting)	chr15
3291	0	0.281398	0.002	ENSMUSG00000022426.5	Josd1	74158	protein_coding	Josephin domain containing 1	chr15
3488	0	-0.305546	0.002	ENSMUSG00000022799.4	Arhgap31	12549	protein_coding	Rho GTPase activating protein 31	chr16
3505	0	-0.410515	0.002	ENSMUSG00000022829.14	Stxbp5l	207227	protein_coding	syntaxin binding protein 5-like	chr16
3539	0	-0.161258	0.002	ENSMUSG00000022892.10	App	11820	protein_coding	amyloid beta (A4) precursor protein	chr16
3566	0	-0.273153	0.002	ENSMUSG00000022957.19	Itsn1	16443	protein_coding	intersectin 1 (SH3 domain protein 1A)	chr16
3609	0	-0.278	0.002	ENSMUSG00000023032.12	Slc4a8	59033	protein_coding	solute carrier family 4 (anion exchanger), member 8	chr15
3688	0	0.305316	0.002	ENSMUSG00000023456.14	Tpi1	21991	protein_coding	triosephosphate isomerase 1	chr6
3801	0	-0.295025	0.002	ENSMUSG00000024052.17	Lpin2	64898	retained_intron	lipin 2	chr17
3904	0	-0.308787	0.002	ENSMUSG00000024242.14	Map4k3	225028	protein_coding	mitogen-activated protein kinase kinase kinase kinase 3	chr17
3932	0	-0.329986	0.002	ENSMUSG00000024298.14	Zfp871	208292	protein_coding	zinc finger protein 871	chr17
3982	0	0.209622	0.002	ENSMUSG00000024410.14	3110002H16Rik	76482	retained_intron	RIKEN cDNA 3110002H16 gene	chr18
4126	0	-0.231014	0.002	ENSMUSG00000024740.9	Ddb1	13194	protein_coding	damage specific DNA binding protein 1	chr19
4178	0	0.390301	0.002	ENSMUSG00000024833.14	Pola2	18969	protein_coding	polymerase (DNA directed), alpha 2	chr19
4671	0	-0.289475	0.002	ENSMUSG00000025921.7	Rdh10	98711	protein_coding	retinol dehydrogenase 10 (all-trans)	chr1
4724	0	-0.272972	0.002	ENSMUSG00000026031.15	Cflar	12633	processed_transcript	CASP8 and FADD-like apoptosis regulator	chr1
4833	0	-0.28958	0.002	ENSMUSG00000026235.14	Epha4	13838	protein_coding	Eph receptor A4	chr1
4948	0	-0.459733	0.002	ENSMUSG00000026478.14	Lamc1	226519	protein_coding	laminin, gamma 1	chr1
5184	0	-0.282675	0.002	ENSMUSG00000026918.16	Brd3	67382	protein_coding	bromodomain containing 3	chr2
5372	0	-0.945876	0.002	ENSMUSG00000027326.13	Casc5	76464	protein_coding	cancer susceptibility candidate 5	chr2
5733	0	-0.299256	0.002	ENSMUSG00000028053.13	Ash1l	192195	protein_coding	ash1 (absent, small, or homeotic)-like (Drosophila)	chr3
5748	0	-0.400105	0.002	ENSMUSG00000028080.16	Lrba	80877	protein_coding	LPS-responsive beige-like anchor	chr3
5763	0	-0.300638	0.002	ENSMUSG00000028106.13	Rprd2	75137	protein_coding	regulation of nuclear pre-mRNA domain containing 2	chr3
5925	0	-0.217431	0.002	ENSMUSG00000028431.11	Ikbkap	230233	protein_coding	inhibitor of kappa light polypeptide enhancer in B cells, kinase complex-associated protein	chr4
5948	0	-0.337123	0.002	ENSMUSG00000028465.16	Tln1	21894	protein_coding	talin 1	chr4
6010	0	0.519311	0.002	ENSMUSG00000028581.17	Laptm5	16792	protein_coding	lysosomal-associated protein transmembrane 5	chr4
6066	0	0.271112	0.002	ENSMUSG00000028673.10	Fuca1	71665	protein_coding	fucosidase, alpha-L- 1, tissue	chr4
6212	0	0.212748	0.002	ENSMUSG00000028923.14	Necap2	66147	processed_transcript	NECAP endocytosis associated 2	chr4
6263	0	-0.293574	0.002	ENSMUSG00000029004.15	Kmt2e	69188	nonsense_mediated_decay	lysine (K)-specific methyltransferase 2E	chr5
6290	0	-0.251757	0.002	ENSMUSG00000029056.13	Pank4	269614	protein_coding	pantothenate kinase 4	chr4
6408	0	-0.271106	0.002	ENSMUSG00000029263.15	Pigg	433931	protein_coding	phosphatidylinositol glycan anchor biosynthesis, class G	chr5
6424	0	0.234882	0.002	ENSMUSG00000029312.12	Klhl8	246293	protein_coding	kelch-like 8	chr5
6512	0	-0.26312	0.002	ENSMUSG00000029471.13	Camkk2	207565	protein_coding	calcium/calmodulin-dependent protein kinase kinase 2, beta	chr5
6729	0	-0.25337	0.002	ENSMUSG00000030016.14	Zfp638	18139	protein_coding	zinc finger protein 638	chr6
6855	0	-0.60845	0.002	ENSMUSG00000030276.19	Ttll3	101100	protein_coding	tubulin tyrosine ligase-like family, member 3	chr6
6863	0	-0.427416	0.002	ENSMUSG00000030287.15	Itpr2	16439	protein_coding	inositol 1,4,5-triphosphate receptor 2	chr6
6952	0	-0.240508	0.002	ENSMUSG00000030516.14	Tjp1	21872	protein_coding	tight junction protein 1	chr7
7254	0	0.261743	0.002	ENSMUSG00000031169.13	Porcn	53627	protein_coding	porcupine homolog (Drosophila)	chrX
7303	0	0.379691	0.002	ENSMUSG00000031292.14	Cdkl5	382253	nonsense_mediated_decay	cyclin-dependent kinase-like 5	chrX
7439	0	-0.387396	0.002	ENSMUSG00000031558.15	Slit2	20563	protein_coding	slit homolog 2 (Drosophila)	chr5
7460	0	0.324459	0.002	ENSMUSG00000031600.10	Vps37a	52348	protein_coding	vacuolar protein sorting 37A (yeast)	chr8
7568	0	0.310722	0.002	ENSMUSG00000031807.10	Pgls	66171	protein_coding	6-phosphogluconolactonase	chr8
7791	0	-0.241173	0.002	ENSMUSG00000032238.17	Rora	19883	processed_transcript	RAR-related orphan receptor alpha	chr9
7857	0	-0.211922	0.002	ENSMUSG00000032340.7	Neo1	18007	protein_coding	neogenin	chr9
7927	0	0.56225	0.002	ENSMUSG00000032456.13	Nmnat3	74080	protein_coding	nicotinamide nucleotide adenylyltransferase 3	chr9
7947	0	0.45181	0.002	ENSMUSG00000032492.14	Pth1r	19228	protein_coding	parathyroid hormone 1 receptor	chr9
7989	0	-0.23304	0.002	ENSMUSG00000032560.13	Dnajc13	235567	protein_coding	DnaJ heat shock protein family (Hsp40) member C13	chr9
7991	0	0.247715	0.002	ENSMUSG00000032562.13	Gnai2	14678	protein_coding	guanine nucleotide binding protein (G protein), alpha inhibiting 2	chr9
8077	0	-0.309276	0.002	ENSMUSG00000032777.9	Gtf3c1	233863	protein_coding	general transcription factor III C 1	chr7
8442	0	-0.235768	0.002	ENSMUSG00000034088.15	Hdlbp	110611	protein_coding	high density lipoprotein (HDL) binding protein	chr1
8497	0	-0.478031	0.002	ENSMUSG00000034243.16	Golgb1	224139	processed_transcript	golgi autoantigen, golgin subfamily b, macrogolgin 1	chr16
8525	0	-0.191057	0.002	ENSMUSG00000034312.14	Iqsec1	232227	protein_coding	IQ motif and Sec7 domain 1	chr6
8537	0	-0.310931	0.002	ENSMUSG00000034342.9	Cbl	12402	protein_coding	Casitas B-lineage lymphoma	chr9
8621	0	0.398422	0.002	ENSMUSG00000034616.16	Ssh3	245857	protein_coding	slingshot homolog 3 (Drosophila)	chr19
8666	0	0.189314	0.002	ENSMUSG00000034757.15	Tmub2	72053	protein_coding	transmembrane and ubiquitin-like domain containing 2	chr11
8706	0	-0.290118	0.002	ENSMUSG00000034867.16	Ankrd27	245886	protein_coding	ankyrin repeat domain 27 (VPS9 domain)	chr7
8819	0	0.837037	0.002	ENSMUSG00000035237.7	Lcat	16816	protein_coding	lecithin cholesterol acyltransferase	chr8
8939	0	-0.205666	0.002	ENSMUSG00000035666.14	Gtf3c4	269252	protein_coding	general transcription factor IIIC, polypeptide 4	chr2
8983	0	0.354236	0.002	ENSMUSG00000035835.14	Plppr3	216152	protein_coding	phospholipid phosphatase related 3	chr10
9079	0	-0.484216	0.002	ENSMUSG00000036181.2	Hist1h1c	50708	protein_coding	histone cluster 1, H1c	chr13
9085	0	-0.36707	0.002	ENSMUSG00000036197.15	Gxylt1	223827	protein_coding	glucoside xylosyltransferase 1	chr15
9153	0	-0.34471	0.002	ENSMUSG00000036452.17	Arhgap26	71302	processed_transcript	Rho GTPase activating protein 26	chr18
9160	-1	-2.01075	0.002	ENSMUSG00000036480.9	Prss56	69453	protein_coding	protease, serine 56	chr1
9162	0	-0.304781	0.002	ENSMUSG00000036499.8	Eea1	216238	protein_coding	early endosome antigen 1	chr10
9268	0	-0.420324	0.002	ENSMUSG00000036862.15	Dchs1	233651	protein_coding	dachsous 1 (Drosophila)	chr7
9370	0	-0.426403	0.002	ENSMUSG00000037148.8	Arhgap10	78514	protein_coding	Rho GTPase activating protein 10	chr8
9386	0	-0.260692	0.002	ENSMUSG00000037210.16	Fam193a	231128	protein_coding	family with sequence similarity 193, member A	chr5
9424	0	-0.360596	0.002	ENSMUSG00000037325.10	Bbs7	71492	protein_coding	Bardet-Biedl syndrome 7 (human)	chr3
9454	0	-0.334636	0.002	ENSMUSG00000037400.17	Atp11b	76295	retained_intron	ATPase, class VI, type 11B	chr3
9544	0	-0.415232	0.002	ENSMUSG00000037697.18	Ddhd1	114874	protein_coding	DDHD domain containing 1	chr14
9662	0	-0.19751	0.002	ENSMUSG00000038025.7	Phf2	18676	protein_coding	PHD finger protein 2	chr13
9667	0	-0.22956	0.002	ENSMUSG00000038039.13	Gcc2	70297	protein_coding	GRIP and coiled-coil domain containing 2	chr10
10138	0	-0.473356	0.002	ENSMUSG00000039298.16	Cdk5rap2	214444	protein_coding	CDK5 regulatory subunit associated protein 2	chr4
10248	0	-0.277732	0.002	ENSMUSG00000039671.18	Zmynd8	228880	protein_coding	zinc finger, MYND-type containing 8	chr2
10267	0	-0.30789	0.002	ENSMUSG00000039716.12	Dock3	208869	protein_coding	dedicator of cyto-kinesis 3	chr9
10365	0	-0.292255	0.002	ENSMUSG00000040009.5	Gnaz	14687	protein_coding	guanine nucleotide binding protein, alpha z subunit	chr10
10436	0	-0.498135	0.002	ENSMUSG00000040249.15	Lrp1	16971	protein_coding	low density lipoprotein receptor-related protein 1	chr10
10815	0	0.613788	0.002	ENSMUSG00000041515.9	Irf8	15900	protein_coding	interferon regulatory factor 8	chr8
10818	0	0.337304	0.002	ENSMUSG00000041534.8	Rbp3	19661	protein_coding	retinol binding protein 3, interstitial	chr14
10848	0	-0.24514	0.002	ENSMUSG00000041638.18	Gcn1l1	231659	protein_coding	GCN1 general control of amino-acid synthesis 1-like 1 (yeast)	chr5
11066	0	0.388833	0.002	ENSMUSG00000042401.6	Crtac1	72832	protein_coding	cartilage acidic protein 1	chr19
11172	0	-0.262221	0.002	ENSMUSG00000042726.14	Trafd1	231712	retained_intron	TRAF type zinc finger domain containing 1	chr5
11288	0	-0.259432	0.002	ENSMUSG00000043384.15	Gprasp1	67298	processed_transcript	G protein-coupled receptor associated sorting protein 1	chrX
11438	0	0.284888	0.002	ENSMUSG00000044197.8	Gpr146	80290	processed_transcript	G protein-coupled receptor 146	chr5
11523	0	0.304714	0.002	ENSMUSG00000044629.5	Cnrip1	380686	protein_coding	cannabinoid receptor interacting protein 1	chr11
11770	0	-0.24475	0.002	ENSMUSG00000045983.15	Eif4g1	208643	protein_coding	eukaryotic translation initiation factor 4, gamma 1	chr16
11776	0	-0.206801	0.002	ENSMUSG00000046020.13	Pofut1	140484	protein_coding	protein O-fucosyltransferase 1	chr2
11835	0	-0.295307	0.002	ENSMUSG00000046351.10	Zfp322a	218100	protein_coding	zinc finger protein 322A	chr13
11852	0	0.243746	0.002	ENSMUSG00000046447.3	Camk2n1	66259	protein_coding	calcium/calmodulin-dependent protein kinase II inhibitor 1	chr4
11924	0	0.587779	0.002	ENSMUSG00000046805.9	Mpeg1	17476	protein_coding	macrophage expressed gene 1	chr19
12007	0	-0.783963	0.002	ENSMUSG00000047246.6	Hist1h2be	319179	protein_coding	histone cluster 1, H2be	chr13
12120	0	0.479111	0.002	ENSMUSG00000047875.6	Gpr157	269604	protein_coding	G protein-coupled receptor 157	chr4
12131	0	-0.242467	0.002	ENSMUSG00000047921.15	Trappc9	76510	protein_coding	trafficking protein particle complex 9	chr15
12195	-1	-1.2918	0.002	ENSMUSG00000048281.8	Dleu7	239133	protein_coding	deleted in lymphocytic leukemia, 7	chr14
12387	0	-0.265056	0.002	ENSMUSG00000049470.13	Aff4	93736	protein_coding	AF4/FMR2 family, member 4	chr11
12504	0	0.723885	0.002	ENSMUSG00000050105.5	Grrp1	72690	protein_coding	glycine/arginine rich protein 1	chr4
12583	0	-0.335658	0.002	ENSMUSG00000050619.14	Zscan29	99334	protein_coding	zinc finger SCAN domains 29	chr2
12699	0	-0.524322	0.002	ENSMUSG00000051278.12	Zgrf1	71643	nonsense_mediated_decay	zinc finger, GRF-type containing 1	chr3
12707	0	-0.308188	0.002	ENSMUSG00000051329.13	Nup160	59015	protein_coding	nucleoporin 160	chr2
12848	0	0.267683	0.002	ENSMUSG00000052310.9	Slc39a1	30791	protein_coding	solute carrier family 39 (zinc transporter), member 1	chr3
12883	0	-0.266533	0.002	ENSMUSG00000052534.15	Pbx1	18514	protein_coding	pre B cell leukemia homeobox 1	chr1
13005	0	0.21515	0.002	ENSMUSG00000053332.13	Gas5	14455	retained_intron	growth arrest specific 5	chr1
13039	0	-0.347638	0.002	ENSMUSG00000053580.16	Tanc2	77097	protein_coding	tetratricopeptide repeat, ankyrin repeat and coiled-coil containing 2	chr11
13232	0	-0.558802	0.002	ENSMUSG00000054910.5	4931415C17Rik	(Empty)	processed_transcript	NULL	chr8
13429	0	0.361324	0.002	ENSMUSG00000056296.16	Synpr	72003	protein_coding	synaptoporin	chr14
13469	0	-0.285571	0.002	ENSMUSG00000056608.14	Chd9	109151	protein_coding	chromodomain helicase DNA binding protein 9	chr8
13611	0	0.505976	0.002	ENSMUSG00000057766.13	Ankrd29	225187	protein_coding	ankyrin repeat domain 29	chr18
13986	0	0.405218	0.002	ENSMUSG00000060988.12	Galnt13	271786	protein_coding	UDP-N-acetyl-alpha-D-galactosamine:polypeptide N-acetylgalactosaminyltransferase 13	chr2
14015	0	0.53121	0.002	ENSMUSG00000061232.15	H2-K1	14972	protein_coding	histocompatibility 2, K1, K region	chr17
14060	0	-0.480406	0.002	ENSMUSG00000061601.15	Pclo	26875	protein_coding	piccolo (presynaptic cytomatrix protein)	chr5
14066	0	-0.231931	0.002	ENSMUSG00000061666.6	Gdpd1	66569	protein_coding	glycerophosphodiester phosphodiesterase domain containing 1	chr11
14073	0	-0.30373	0.002	ENSMUSG00000061731.9	Ext1	14042	protein_coding	exostoses (multiple) 1	chr15
14399	0	-0.352403	0.002	ENSMUSG00000064293.14	Cntn4	269784	processed_transcript	contactin 4	chr6
14408	0	0.386529	0.002	ENSMUSG00000064337.1	mt-Rnr1	(Empty)	Mt_rRNA	NULL	chrM
14559	0	-0.286755	0.002	ENSMUSG00000067336.6	Bmpr2	12168	protein_coding	bone morphogenetic protein receptor, type II (serine/threonine kinase)	chr1
14713	0	-0.268645	0.002	ENSMUSG00000069072.9	Slc7a14	241919	protein_coding	solute carrier family 7 (cationic amino acid transporter, y+ system), member 14	chr3
14767	0	0.885433	0.002	ENSMUSG00000069855.9	Slc47a2	380701	protein_coding	solute carrier family 47, member 2	chr11
14793	0	0.364872	0.002	ENSMUSG00000070287.3	Slc35g2	245020	protein_coding	solute carrier family 35, member G2	chr9
15661	-1	-1.60355	0.002	ENSMUSG00000079103.2	Tgm7	640543	protein_coding	transglutaminase 7	chr2
15909	0	-0.512027	0.002	ENSMUSG00000083397.1	Gm5466	(Empty)	processed_pseudogene	NULL	chr2
15991	0	0.763409	0.002	ENSMUSG00000085001.1	Rapgef4os2	(Empty)	antisense	NULL	chr2
16469	0	-0.225195	0.002	ENSMUSG00000090115.7	Usp49	224836	protein_coding	ubiquitin specific peptidase 49	chr17
16509	0	0.755411	0.002	ENSMUSG00000090399.1	Gm38399	(Empty)	lincRNA	NULL	chr1
17063	-1	-1.01695	0.002	ENSMUSG00000097440.1	Gm6277	621998	lincRNA	predicted gene 6277	chr18
17320	-1	-2.86621	0.002	ENSMUSG00000099950.1	9130227L01Rik	329159	lincRNA	RIKEN cDNA 9130227L01 gene	chr1
17442	0	-0.406122	0.002	ENSMUSG00000102222.1	Pcdhga10	93722	protein_coding	protocadherin gamma subfamily A, 10	chr18
17496	-1	-2.08489	0.002	ENSMUSG00000102653.1	Gm37079	(Empty)	TEC	NULL	chr1
17987	0	-0.751959	0.002	ENSMUSG00000106887.1	A930005G22Rik	(Empty)	TEC	NULL	chr5
18058	-1	-2.27966	0.002	ENSMUSG00000107431.1	Gm44114	(Empty)	TEC	NULL	chr6
18327	0	0.53366	0.002	ENSMUSG00000109967.1	RP23-220F20.4	(Empty)	processed_transcript	NULL	chr11
18379	0	0.826304	0.002	ENSMUSG00000110419.1	RP23-383A10.9	(Empty)	bidirectional_promoter_lncRNA	NULL	chr8
101	0	0.226646	0.003	ENSMUSG00000000632.13	Sez6	20370	protein_coding	seizure related gene 6	chr11
259	0	0.832596	0.003	ENSMUSG00000001672.14	Marveld3	73608	protein_coding	MARVEL (membrane-associating) domain containing 3	chr8
532	0	0.307088	0.003	ENSMUSG00000003423.15	Pih1d1	68845	protein_coding	PIH1 domain containing 1	chr7
588	0	0.318731	0.003	ENSMUSG00000003863.18	Ppfia3	76787	processed_transcript	protein tyrosine phosphatase, receptor type, f polypeptide (PTPRF), interacting protein (liprin), alpha 3	chr7
597	0	0.371097	0.003	ENSMUSG00000003948.17	Mmd	67468	protein_coding	monocyte to macrophage differentiation-associated	chr11
625	0	0.320025	0.003	ENSMUSG00000004187.10	Kifc2	16581	protein_coding	kinesin family member C2	chr15
771	0	-0.337607	0.003	ENSMUSG00000005397.7	Nid1	18073	protein_coding	nidogen 1	chr13
779	0	0.613207	0.003	ENSMUSG00000005470.8	Asf1b	66929	protein_coding	anti-silencing function 1B histone chaperone	chr8
803	0	0.813526	0.003	ENSMUSG00000005640.11	Insrr	23920	protein_coding	insulin receptor-related receptor	chr3
853	0	0.514804	0.003	ENSMUSG00000005983.15	1700037C18Rik	73261	processed_transcript	RIKEN cDNA 1700037C18 gene	chr16
973	0	0.324194	0.003	ENSMUSG00000006930.15	Hap1	15114	protein_coding	huntingtin-associated protein 1	chr11
1523	0	-0.487869	0.003	ENSMUSG00000016150.15	Tenm1	23963	protein_coding	teneurin transmembrane protein 1	chrX
1983	0	-0.249534	0.003	ENSMUSG00000019907.9	Ppp1r12a	17931	protein_coding	protein phosphatase 1, regulatory (inhibitor) subunit 12A	chr10
2470	0	0.303869	0.003	ENSMUSG00000020814.13	Mxra7	67622	protein_coding	matrix-remodelling associated 7	chr11
2661	0	-0.290722	0.003	ENSMUSG00000021188.14	Trip11	109181	protein_coding	thyroid hormone receptor interactor 11	chr12
3068	0	-0.297858	0.003	ENSMUSG00000022000.10	Zc3h13	67302	protein_coding	zinc finger CCCH type containing 13	chr14
3194	0	-0.268966	0.003	ENSMUSG00000022237.16	Ankrd33b	67434	protein_coding	ankyrin repeat domain 33B	chr15
3625	0	-0.406209	0.003	ENSMUSG00000023066.9	Rttn	246102	protein_coding	rotatin	chr18
3680	0	0.269987	0.003	ENSMUSG00000023348.11	Trip6	22051	protein_coding	thyroid hormone receptor interactor 6	chr5
3723	0	0.552147	0.003	ENSMUSG00000023905.14	Tnfrsf12a	27279	protein_coding	tumor necrosis factor receptor superfamily, member 12a	chr17
3760	0	-0.262906	0.003	ENSMUSG00000023977.14	Ubr2	224826	protein_coding	ubiquitin protein ligase E3 component n-recognin 2	chr17
3960	0	-0.653586	0.003	ENSMUSG00000024366.7	Gfra3	14587	protein_coding	glial cell line derived neurotrophic factor family receptor alpha 3	chr18
3969	0	-0.356215	0.003	ENSMUSG00000024383.8	Map3k2	26405	protein_coding	mitogen-activated protein kinase kinase kinase 2	chr18
4050	0	-0.27031	0.003	ENSMUSG00000024556.3	Me2	107029	protein_coding	malic enzyme 2, NAD(+)-dependent, mitochondrial	chr18
4243	0	0.207131	0.003	ENSMUSG00000024952.12	Rps6ka4	56613	protein_coding	ribosomal protein S6 kinase, polypeptide 4	chr19
4491	0	0.388004	0.003	ENSMUSG00000025466.19	Fuom	69064	protein_coding	fucose mutarotase	chr7
4779	0	-0.984168	0.003	ENSMUSG00000026141.13	Col19a1	12823	processed_transcript	collagen, type XIX, alpha 1	chr1
4902	0	0.45993	0.003	ENSMUSG00000026389.16	Steap3	68428	protein_coding	STEAP family member 3	chr1
5188	0	-0.287632	0.003	ENSMUSG00000026924.17	Sec16a	227648	protein_coding	SEC16 homolog A, endoplasmic reticulum export factor	chr2
5891	0	-0.315698	0.003	ENSMUSG00000028373.16	Astn2	56079	protein_coding	astrotactin 2	chr4
5937	0	-0.181988	0.003	ENSMUSG00000028452.7	Vcp	269523	protein_coding	valosin containing protein	chr4
6001	0	0.25405	0.003	ENSMUSG00000028567.8	Txndc12	66073	protein_coding	thioredoxin domain containing 12 (endoplasmic reticulum)	chr4
6004	0	-0.366733	0.003	ENSMUSG00000028572.13	Hook1	77963	protein_coding	hook microtubule tethering protein 1	chr4
6230	0	0.394016	0.003	ENSMUSG00000028958.14	Tmub1	64295	protein_coding	transmembrane and ubiquitin-like domain containing 1	chr5
6606	0	-0.274178	0.003	ENSMUSG00000029655.17	N4bp2l2	381695	processed_transcript	NEDD4 binding protein 2-like 2	chr5
6807	0	-0.362404	0.003	ENSMUSG00000030177.14	Ccdc77	67200	protein_coding	coiled-coil domain containing 77	chr6
6813	0	-0.235133	0.003	ENSMUSG00000030201.15	Lrp6	16974	protein_coding	low density lipoprotein receptor-related protein 6	chr6
7146	-1	-1.83934	0.003	ENSMUSG00000030877.10	Mfsd13b	(Empty)	protein_coding	NULL	chr7
7294	0	-0.287416	0.003	ENSMUSG00000031273.16	Col4a6	94216	protein_coding	collagen, type IV, alpha 6	chrX
7338	0	0.588064	0.003	ENSMUSG00000031367.15	Ap1s2	108012	protein_coding	adaptor-related protein complex 1, sigma 2 subunit	chrX
7421	0	-0.278298	0.003	ENSMUSG00000031529.5	Tnks	21951	protein_coding	tankyrase, TRF1-interacting ankyrin-related ADP-ribose polymerase	chr8
7458	0	0.32506	0.003	ENSMUSG00000031595.9	Pdgfrl	68797	retained_intron	platelet-derived growth factor receptor-like	chr8
7785	0	-0.521646	0.003	ENSMUSG00000032221.14	Mns1	17427	protein_coding	meiosis-specific nuclear structural protein 1	chr9
7848	0	-0.328191	0.003	ENSMUSG00000032327.14	Stra6	20897	retained_intron	stimulated by retinoic acid gene 6	chr9
7870	0	0.262949	0.003	ENSMUSG00000032359.14	Ctsh	13036	protein_coding	cathepsin H	chr9
8228	0	-0.237041	0.003	ENSMUSG00000033319.5	Fem1c	240263	protein_coding	fem-1 homolog c (C.elegans)	chr18
8310	0	-0.339165	0.003	ENSMUSG00000033618.6	Map3k13	71751	protein_coding	mitogen-activated protein kinase kinase kinase 13	chr16
8342	0	-0.220184	0.003	ENSMUSG00000033732.10	Sf3b3	101943	protein_coding	splicing factor 3b, subunit 3	chr8
8661	0	-0.269442	0.003	ENSMUSG00000034739.17	Mfrp	259172	protein_coding	membrane frizzled-related protein	chr9
8705	0	0.35198	0.003	ENSMUSG00000034863.8	Ano8	382014	protein_coding	anoctamin 8	chr8
9360	0	-0.249363	0.003	ENSMUSG00000037110.19	Ralgapa2	241694	protein_coding	Ral GTPase activating protein, alpha subunit 2 (catalytic)	chr2
9371	0	0.225178	0.003	ENSMUSG00000037149.9	Ddx1	104721	protein_coding	DEAD (Asp-Glu-Ala-Asp) box polypeptide 1	chr12
9409	0	-0.272927	0.003	ENSMUSG00000037275.14	Gemin5	216766	protein_coding	gem (nuclear organelle) associated protein 5	chr11
9471	0	0.442643	0.003	ENSMUSG00000037447.16	Arid5a	214855	protein_coding	AT rich interactive domain 5A (MRF1-like)	chr1
9598	0	0.295464	0.003	ENSMUSG00000037855.15	Zfp365	216049	protein_coding	zinc finger protein 365	chr10
9917	0	-0.395965	0.003	ENSMUSG00000038677.13	Scube3	268935	protein_coding	signal peptide, CUB domain, EGF-like 3	chr17
9962	0	0.26252	0.003	ENSMUSG00000038805.10	Six3	20473	protein_coding	sine oculis-related homeobox 3	chr17
10053	0	-0.390146	0.003	ENSMUSG00000039087.16	Rreb1	68750	protein_coding	ras responsive element binding protein 1	chr13
10235	0	0.452382	0.003	ENSMUSG00000039633.6	Lonrf1	244421	protein_coding	LON peptidase N-terminal domain and ring finger 1	chr8
10374	0	0.278041	0.003	ENSMUSG00000040033.15	Stat2	20847	protein_coding	signal transducer and activator of transcription 2	chr10
10483	0	-0.251372	0.003	ENSMUSG00000040383.16	Aqr	11834	protein_coding	aquarius	chr2
10610	0	-0.210308	0.003	ENSMUSG00000040724.5	Kcna2	16490	protein_coding	potassium voltage-gated channel, shaker-related subfamily, member 2	chr3
10658	0	0.488075	0.003	ENSMUSG00000040867.12	Begain	380785	protein_coding	brain-enriched guanylate kinase-associated	chr12
10740	0	-0.254004	0.003	ENSMUSG00000041229.15	Phf8	320595	protein_coding	PHD finger protein 8	chrX
11004	0	-0.292166	0.003	ENSMUSG00000042207.17	Kdm5b	75605	protein_coding	lysine (K)-specific demethylase 5B	chr1
11029	0	-0.450811	0.003	ENSMUSG00000042284.9	Itga1	109700	protein_coding	integrin alpha 1	chr13
11129	0	-0.268968	0.003	ENSMUSG00000042599.8	Kdm7a	338523	protein_coding	lysine (K)-specific demethylase 7A	chr6
11722	0	-0.398615	0.003	ENSMUSG00000045690.8	Wdr89	72338	protein_coding	WD repeat domain 89	chr12
11732	0	0.856226	0.003	ENSMUSG00000045761.15	Fam179a	320159	processed_transcript	family with sequence similarity 179, member A	chr17
11987	0	-0.284864	0.003	ENSMUSG00000047146.15	Tet1	52463	protein_coding	tet methylcytosine dioxygenase 1	chr10
11992	0	0.225988	0.003	ENSMUSG00000047181.12	Samd14	217125	protein_coding	sterile alpha motif domain containing 14	chr11
12048	0	-0.343115	0.003	ENSMUSG00000047496.6	Rnf152	320311	protein_coding	ring finger protein 152	chr1
12109	0	0.358446	0.003	ENSMUSG00000047810.8	Ccdc88b	78317	protein_coding	coiled-coil domain containing 88B	chr19
12299	0	-0.324789	0.003	ENSMUSG00000048911.15	Rnf24	51902	protein_coding	ring finger protein 24	chr2
12325	0	0.384663	0.003	ENSMUSG00000049086.8	Bmyc	107771	protein_coding	brain expressed myelocytomatosis oncogene	chr2
12360	0	0.26743	0.003	ENSMUSG00000049295.16	Zfp219	69890	protein_coding	zinc finger protein 219	chr14
12706	0	-0.330906	0.003	ENSMUSG00000051323.16	Pcdh19	279653	protein_coding	protocadherin 19	chrX
12756	0	0.234925	0.003	ENSMUSG00000051579.10	Tceal8	66684	protein_coding	transcription elongation factor A (SII)-like 8	chrX
12966	0	0.27016	0.003	ENSMUSG00000053080.10	2700081O15Rik	108899	protein_coding	RIKEN cDNA 2700081O15 gene	chr19
13088	0	-0.226497	0.003	ENSMUSG00000053950.10	Adnp2	240442	protein_coding	ADNP homeobox 2	chr18
13221	0	-0.268213	0.003	ENSMUSG00000054843.8	Atrnl1	226255	protein_coding	attractin like 1	chr19
13417	0	-0.681101	0.003	ENSMUSG00000056215.12	Lrguk	74354	protein_coding	leucine-rich repeats and guanylate kinase domain containing	chr6
13658	0	-0.212399	0.003	ENSMUSG00000058230.12	Arhgap35	232906	protein_coding	Rho GTPase activating protein 35	chr7
13788	0	0.26366	0.003	ENSMUSG00000059355.13	Wdr83os	414077	protein_coding	WD repeat domain 83 opposite strand	chr8
13837	0	0.414833	0.003	ENSMUSG00000059791.14	Nrm	106582	protein_coding	nurim (nuclear envelope membrane protein)	chr17
13981	0	-0.356455	0.003	ENSMUSG00000060961.14	Slc4a4	54403	protein_coding	solute carrier family 4 (anion exchanger), member 4	chr5
14069	0	0.635094	0.003	ENSMUSG00000061718.12	Ppp1r1b	19049	protein_coding	protein phosphatase 1, regulatory (inhibitor) subunit 1B	chr11
14083	0	0.34864	0.003	ENSMUSG00000061808.3	Ttr	22139	protein_coding	transthyretin	chr18
14328	0	-0.450034	0.003	ENSMUSG00000063796.8	Slc22a8	19879	protein_coding	solute carrier family 22 (organic anion transporter), member 8	chr19
14446	0	-0.386623	0.003	ENSMUSG00000066113.16	Adamtsl1	77739	protein_coding	ADAMTS-like 1	chr4
14684	0	-0.162949	0.003	ENSMUSG00000068747.14	Sort1	20661	protein_coding	sortilin 1	chr3
14842	0	-0.319246	0.003	ENSMUSG00000070570.5	Slc17a7	72961	protein_coding	solute carrier family 17 (sodium-dependent inorganic phosphate cotransporter), member 7	chr7
14881	0	0.522462	0.003	ENSMUSG00000070870.6	Cryge	12968	protein_coding	crystallin, gamma E	chr1
15299	0	-0.524556	0.003	ENSMUSG00000074505.4	Fat3	270120	protein_coding	FAT atypical cadherin 3	chr9
15372	0	-0.489353	0.003	ENSMUSG00000074862.11	BC025920	268319	processed_transcript	zinc finger protein pseudogene	chr10
15385	0	-0.335654	0.003	ENSMUSG00000074909.4	Ranbp6	240614	protein_coding	RAN binding protein 6	chr19
15970	0	0.51804	0.003	ENSMUSG00000084883.1	Ccdc85c	668158	protein_coding	coiled-coil domain containing 85C	chr12
16200	0	-0.471466	0.003	ENSMUSG00000086502.1	B130055M24Rik	(Empty)	processed_transcript	NULL	chr7
16434	0	-0.416396	0.003	ENSMUSG00000089917.7	Uckl1	68556	protein_coding	uridine-cytidine kinase 1-like 1	chr2
16475	1	2.64489	0.003	ENSMUSG00000090145.7	Ugt1a6b	394435	protein_coding	UDP glucuronosyltransferase 1 family, polypeptide A6B	chr1
16610	-1	-1.30912	0.003	ENSMUSG00000091844.1	Gm8251	(Empty)	protein_coding	NULL	chr1
16723	1	1.41721	0.003	ENSMUSG00000093815.1	Gm26444	(Empty)	snRNA	NULL	chr12
16771	1	1.41721	0.003	ENSMUSG00000094826.1	Gm23804	(Empty)	snRNA	NULL	chr12
16832	1	1.41721	0.003	ENSMUSG00000095969.1	Rnu1a1	(Empty)	snRNA	NULL	chr11
16847	1	1.41721	0.003	ENSMUSG00000096205.1	Gm22068	(Empty)	snRNA	NULL	chr11
16848	1	1.41721	0.003	ENSMUSG00000096206.1	Gm22317	(Empty)	snRNA	NULL	chr12
16850	1	1.41721	0.003	ENSMUSG00000096214.1	Gm22634	(Empty)	snRNA	NULL	chr12
16876	1	1.41721	0.003	ENSMUSG00000096659.1	Gm25679	(Empty)	snRNA	NULL	chr12
16987	0	-0.902739	0.003	ENSMUSG00000097211.2	BC065403	(Empty)	antisense	NULL	chr9
17184	-1	-1.13345	0.003	ENSMUSG00000097855.7	A930007I19Rik	77779	lincRNA	RIKEN cDNA A930007I19 gene	chr19
17528	0	-0.182585	0.003	ENSMUSG00000102918.1	Pcdhgc3	93706	retained_intron	protocadherin gamma subfamily C, 3	chr18
17543	0	-0.482413	0.003	ENSMUSG00000103037.1	Pcdhgb1	93699	protein_coding	protocadherin gamma subfamily B, 1	chr18
17656	-1	-2.06619	0.003	ENSMUSG00000103867.1	9630010A21Rik	(Empty)	TEC	NULL	chr1
17792	-1	-1.02104	0.003	ENSMUSG00000104988.1	Gm43622	(Empty)	TEC	NULL	chr9
17906	0	-0.681269	0.003	ENSMUSG00000106035.1	Gm43545	(Empty)	TEC	NULL	chr5
17921	1	1.08004	0.003	ENSMUSG00000106205.1	C230096K16Rik	(Empty)	TEC	NULL	chr5
18297	1	2.45598	0.003	ENSMUSG00000109728.1	RP23-383A10.8	(Empty)	lincRNA	NULL	chr8
18377	-1	-2.03229	0.003	ENSMUSG00000110405.1	RP23-383A10.6	(Empty)	TEC	NULL	chr8
211	0	-0.188611	0.004	ENSMUSG00000001376.17	Vps50	73288	protein_coding	VPS50 EARP/GARPII complex subunit	chr6
289	0	-0.34019	0.004	ENSMUSG00000001870.15	Ltbp1	268977	protein_coding	latent transforming growth factor beta binding protein 1	chr17
381	0	-0.266939	0.004	ENSMUSG00000002413.15	Braf	109880	protein_coding	Braf transforming gene	chr6
421	0	-0.281864	0.004	ENSMUSG00000002748.7	Baz1b	22385	protein_coding	bromodomain adjacent to zinc finger domain, 1B	chr5
504	0	0.40792	0.004	ENSMUSG00000003273.14	Car11	12348	protein_coding	carbonic anhydrase 11	chr7
795	0	-0.714768	0.004	ENSMUSG00000005583.16	Mef2c	17260	protein_coding	myocyte enhancer factor 2C	chr13
800	0	-0.294333	0.004	ENSMUSG00000005621.11	Zfp592	233410	protein_coding	zinc finger protein 592	chr7
1412	0	-0.308549	0.004	ENSMUSG00000015176.9	Nolc1	70769	protein_coding	nucleolar and coiled-body phosphoprotein 1	chr19
1597	0	-0.273533	0.004	ENSMUSG00000017291.13	Taok1	216965	protein_coding	TAO kinase 1	chr11
1651	0	-0.242682	0.004	ENSMUSG00000017754.13	Pltp	18830	protein_coding	phospholipid transfer protein	chr2
1695	0	-0.552106	0.004	ENSMUSG00000018199.8	Trove2	20822	protein_coding	TROVE domain family, member 2	chr1
2190	0	0.383243	0.004	ENSMUSG00000020308.5	Tpgs1	110012	protein_coding	tubulin polyglutamylase complex subunit 1	chr10
2258	0	0.725614	0.004	ENSMUSG00000020437.12	Myo1g	246177	protein_coding	myosin IG	chr11
2940	0	-0.262266	0.004	ENSMUSG00000021745.13	Ptprg	19270	protein_coding	protein tyrosine phosphatase, receptor type, G	chr14
2975	0	-0.331851	0.004	ENSMUSG00000021806.3	Nid2	18074	protein_coding	nidogen 2	chr14
3553	0	-0.311691	0.004	ENSMUSG00000022914.15	Brwd1	93871	protein_coding	bromodomain and WD repeat domain containing 1	chr16
3576	0	-0.286823	0.004	ENSMUSG00000022973.17	Synj1	104015	protein_coding	synaptojanin 1	chr16
3608	0	0.348177	0.004	ENSMUSG00000023031.7	Cela1	109901	protein_coding	chymotrypsin-like elastase family, member 1	chr15
3842	0	-0.160229	0.004	ENSMUSG00000024122.16	Pdpk1	18607	protein_coding	3-phosphoinositide dependent protein kinase 1	chr17
3970	0	-0.23457	0.004	ENSMUSG00000024384.4	Iws1	73473	protein_coding	IWS1 homolog (S. cerevisiae)	chr18
4014	0	-0.291017	0.004	ENSMUSG00000024483.18	Ankhd1	108857	protein_coding	ankyrin repeat and KH domain containing 1	chr18
4076	0	0.177662	0.004	ENSMUSG00000024603.7	Dctn4	67665	protein_coding	dynactin 4	chr18
4094	0	-0.282619	0.004	ENSMUSG00000024654.8	Asrgl1	66514	protein_coding	asparaginase like 1	chr19
4221	0	0.281564	0.004	ENSMUSG00000024911.5	Fibp	58249	protein_coding	fibroblast growth factor (acidic) intracellular binding protein	chr19
4464	0	0.423867	0.004	ENSMUSG00000025402.12	Nab2	17937	protein_coding	Ngfi-A binding protein 2	chr10
4538	0	-0.271316	0.004	ENSMUSG00000025558.16	Dock9	105445	protein_coding	dedicator of cytokinesis 9	chr14
4558	0	0.21492	0.004	ENSMUSG00000025608.9	Podxl	27205	protein_coding	podocalyxin-like	chr6
4598	0	-0.20249	0.004	ENSMUSG00000025757.12	Hspa4l	18415	protein_coding	heat shock protein 4 like	chr3
4907	0	0.385327	0.004	ENSMUSG00000026404.12	Ddx59	67997	retained_intron	DEAD (Asp-Glu-Ala-Asp) box polypeptide 59	chr1
4913	0	0.90097	0.004	ENSMUSG00000026415.11	Fcamr	64435	protein_coding	Fc receptor, IgA, IgM, high affinity	chr1
5010	0	0.25522	0.004	ENSMUSG00000026603.13	Smyd2	226830	protein_coding	SET and MYND domain containing 2	chr1
5035	0	0.205013	0.004	ENSMUSG00000026641.13	Usf1	22278	protein_coding	upstream transcription factor 1	chr1
5300	0	-0.241378	0.004	ENSMUSG00000027194.16	Ttc17	74569	protein_coding	tetratricopeptide repeat domain 17	chr2
5486	0	-0.521939	0.004	ENSMUSG00000027530.15	Fabp12	75497	protein_coding	fatty acid binding protein 12	chr3
5491	0	0.273356	0.004	ENSMUSG00000027540.13	Ptpn1	19246	processed_transcript	protein tyrosine phosphatase, non-receptor type 1	chr2
5548	0	0.609156	0.004	ENSMUSG00000027656.7	Wisp2	22403	processed_transcript	WNT1 inducible signaling pathway protein 2	chr2
5978	0	-0.268538	0.004	ENSMUSG00000028532.14	Cachd1	320508	protein_coding	cache domain containing 1	chr4
6145	0	0.375996	0.004	ENSMUSG00000028804.19	Csmd2	329942	retained_intron	CUB and Sushi multiple domains 2	chr4
6618	0	-0.257032	0.004	ENSMUSG00000029673.17	Auts2	319974	processed_transcript	autism susceptibility candidate 2	chr5
6644	0	0.334851	0.004	ENSMUSG00000029723.16	Tsc22d4	78829	protein_coding	TSC22 domain family, member 4	chr5
6656	0	0.625625	0.004	ENSMUSG00000029762.6	Akr1b8	14187	protein_coding	aldo-keto reductase family 1, member B8	chr6
6658	0	-0.324213	0.004	ENSMUSG00000029765.12	Plxna4	243743	protein_coding	plexin A4	chr6
6755	0	-0.337503	0.004	ENSMUSG00000030064.16	Frmd4b	232288	protein_coding	FERM domain containing 4B	chr6
6808	0	-0.281049	0.004	ENSMUSG00000030180.15	Kdm5a	214899	nonsense_mediated_decay	lysine (K)-specific demethylase 5A	chr6
6965	0	-0.342145	0.004	ENSMUSG00000030536.10	Iqgap1	29875	protein_coding	IQ motif containing GTPase activating protein 1	chr7
7345	0	-0.316062	0.004	ENSMUSG00000031376.15	Atp2b3	320707	protein_coding	ATPase, Ca++ transporting, plasma membrane 3	chrX
7641	0	-0.280992	0.004	ENSMUSG00000031928.14	Mre11a	17535	protein_coding	MRE11A homolog A, double strand break repair nuclease	chr9
7672	0	-0.34039	0.004	ENSMUSG00000031976.14	Urb2	382038	nonsense_mediated_decay	URB2 ribosome biogenesis 2 homolog (S. cerevisiae)	chr8
7903	0	-0.338283	0.004	ENSMUSG00000032409.14	Atr	245000	retained_intron	ataxia telangiectasia and Rad3 related	chr9
8216	0	-0.293566	0.004	ENSMUSG00000033278.9	Ptprm	19274	protein_coding	protein tyrosine phosphatase, receptor type, M	chr17
8297	0	-0.257972	0.004	ENSMUSG00000033577.18	Myo6	17920	protein_coding	myosin VI	chr9
8337	0	-0.343808	0.004	ENSMUSG00000033720.12	Sfxn5	94282	protein_coding	sideroflexin 5	chr6
8448	0	-0.219962	0.004	ENSMUSG00000034109.15	Golim4	73124	protein_coding	golgi integral membrane protein 4	chr3
8601	0	-0.249437	0.004	ENSMUSG00000034563.16	Ccpg1	72278	protein_coding	cell cycle progression 1	chr9
8890	0	-0.283524	0.004	ENSMUSG00000035476.9	Tab3	66724	protein_coding	TGF-beta activated kinase 1/MAP3K7 binding protein 3	chrX
9088	0	-0.361629	0.004	ENSMUSG00000036202.15	Rif1	51869	protein_coding	replication timing regulatory factor 1	chr2
9260	0	0.245041	0.004	ENSMUSG00000036835.7	Psenen	66340	protein_coding	presenilin enhancer gamma secretase subunit	chr7
9332	0	-0.628601	0.004	ENSMUSG00000037016.11	Frem2	242022	protein_coding	Fras1 related extracellular matrix protein 2	chr3
9623	0	-0.300928	0.004	ENSMUSG00000037940.16	Inpp4b	234515	retained_intron	inositol polyphosphate-4-phosphatase, type II	chr8
9675	0	0.498114	0.004	ENSMUSG00000038059.6	Smim3	106878	protein_coding	small integral membrane protein 3	chr18
9862	0	-0.406528	0.004	ENSMUSG00000038538.17	Ubn2	320538	protein_coding	ubinuclein 2	chr6
10078	0	0.374864	0.004	ENSMUSG00000039154.6	Shd	20420	protein_coding	src homology 2 domain-containing transforming protein D	chr17
10151	0	-0.198122	0.004	ENSMUSG00000039354.16	Smarcal1	54380	protein_coding	SWI/SNF related matrix associated, actin dependent regulator of chromatin, subfamily a-like 1	chr1
10198	0	-0.275316	0.004	ENSMUSG00000039501.14	Znfx1	98999	protein_coding	zinc finger, NFX1-type containing 1	chr2
10369	0	-0.239406	0.004	ENSMUSG00000040021.12	Lats1	16798	protein_coding	large tumor suppressor	chr10
10387	0	0.639545	0.004	ENSMUSG00000040084.9	Bub1b	12236	protein_coding	BUB1B, mitotic checkpoint serine/threonine kinase	chr2
10448	0	-0.280591	0.004	ENSMUSG00000040274.11	Cdk6	12571	protein_coding	cyclin-dependent kinase 6	chr5
10538	0	0.326541	0.004	ENSMUSG00000040532.14	Abhd11	68758	protein_coding	abhydrolase domain containing 11	chr5
10733	0	0.334635	0.004	ENSMUSG00000041203.9	2310036O22Rik	68544	protein_coding	RIKEN cDNA 2310036O22 gene	chr8
10763	0	0.275843	0.004	ENSMUSG00000041313.14	Slc7a1	11987	protein_coding	solute carrier family 7 (cationic amino acid transporter, y+ system), member 1	chr5
10816	0	-0.363229	0.004	ENSMUSG00000041528.15	Rnf123	84585	protein_coding	ring finger protein 123	chr9
10830	0	0.444119	0.004	ENSMUSG00000041577.5	Prelp	116847	protein_coding	proline arginine-rich end leucine-rich repeat	chr1
10859	1	1.11784	0.004	ENSMUSG00000041673.11	Lrrc18	67580	protein_coding	leucine rich repeat containing 18	chr14
10926	0	-0.37316	0.004	ENSMUSG00000041889.7	Shisa4	77552	protein_coding	shisa family member 4	chr1
11022	1	2.76327	0.004	ENSMUSG00000042268.10	Slc26a9	320718	protein_coding	solute carrier family 26, member 9	chr1
11068	0	0.330197	0.004	ENSMUSG00000042406.7	Atf4	11911	protein_coding	activating transcription factor 4	chr15
11081	0	-0.220895	0.004	ENSMUSG00000042446.16	Zmym4	67785	protein_coding	zinc finger, MYM-type 4	chr4
11245	0	-0.239272	0.004	ENSMUSG00000043090.18	Zfp866	330788	protein_coding	zinc finger protein 866	chr8
11322	1	2.2273	0.004	ENSMUSG00000043549.13	Fam90a1b	(Empty)	protein_coding	NULL	chrX
11599	0	-0.195	0.004	ENSMUSG00000045039.9	Megf8	269878	protein_coding	multiple EGF-like-domains 8	chr7
11620	0	0.277864	0.004	ENSMUSG00000045136.5	Tubb2b	73710	protein_coding	tubulin, beta 2B class IIB	chr13
11757	0	0.315144	0.004	ENSMUSG00000045917.17	Tmem268	(Empty)	protein_coding	NULL	chr4
11763	0	-0.252597	0.004	ENSMUSG00000045962.16	Wnk1	232341	retained_intron	WNK lysine deficient protein kinase 1	chr6
12220	0	0.795376	0.004	ENSMUSG00000048416.15	Mlf1	17349	protein_coding	myeloid leukemia factor 1	chr3
12274	0	-0.31593	0.004	ENSMUSG00000048756.11	Foxo3	56484	protein_coding	forkhead box O3	chr10
12309	0	-0.466391	0.004	ENSMUSG00000048960.13	Prex2	109294	protein_coding	phosphatidylinositol-3,4,5-trisphosphate-dependent Rac exchange factor 2	chr1
12509	0	-0.334499	0.004	ENSMUSG00000050132.13	Sarm1	237868	protein_coding	sterile alpha and HEAT/Armadillo motif containing 1	chr11
12666	0	0.342205	0.004	ENSMUSG00000051113.9	Fam71e1	75538	protein_coding	family with sequence similarity 71, member E1	chr7
12853	0	-0.322288	0.004	ENSMUSG00000052353.13	Cemip	80982	protein_coding	cell migration inducing protein, hyaluronan binding	chr7
13106	0	-0.284163	0.004	ENSMUSG00000054074.9	Skida1	72668	processed_transcript	SKI/DACH domain containing 1	chr2
13247	0	-0.228547	0.004	ENSMUSG00000055013.15	Agap1	347722	protein_coding	ArfGAP with GTPase domain, ankyrin repeat and PH domain 1	chr1
13388	0	-0.193011	0.004	ENSMUSG00000056050.12	Mia3	338366	protein_coding	melanoma inhibitory activity 3	chr1
13563	0	-0.507207	0.004	ENSMUSG00000057337.13	Chst3	53374	protein_coding	carbohydrate (chondroitin 6/keratan) sulfotransferase 3	chr10
13738	0	0.205169	0.004	ENSMUSG00000058881.12	Zfp516	329003	protein_coding	zinc finger protein 516	chr18
13751	0	-0.336768	0.004	ENSMUSG00000058997.7	Vwa8	219189	protein_coding	von Willebrand factor A domain containing 8	chr14
14466	0	-0.303268	0.004	ENSMUSG00000066306.13	Numa1	101706	protein_coding	nuclear mitotic apparatus protein 1	chr7
14539	0	-0.184949	0.004	ENSMUSG00000067150.5	Xpo5	72322	protein_coding	exportin 5	chr17
14615	0	-0.255044	0.004	ENSMUSG00000068036.14	Mllt4	17356	protein_coding	myeloid/lymphoid or mixed-lineage leukemia; translocated to, 4	chr17
14764	0	-0.497544	0.004	ENSMUSG00000069833.12	Ahnak	66395	protein_coding	AHNAK nucleoprotein (desmoyokin)	chr19
14782	0	0.342269	0.004	ENSMUSG00000070000.13	Fcho1	74015	protein_coding	FCH domain only 1	chr8
14846	0	-0.462051	0.004	ENSMUSG00000070583.1	Fv1	14349	protein_coding	Friend virus susceptibility 1	chr4
14970	0	-0.326823	0.004	ENSMUSG00000071646.9	Mta2	23942	protein_coding	metastasis-associated gene family, member 2	chr19
15330	0	0.218921	0.004	ENSMUSG00000074656.12	Eif2s2	67204	protein_coding	eukaryotic translation initiation factor 2, subunit 2 (beta)	chr2
16394	0	-0.736381	0.004	ENSMUSG00000089709.1	Gm16262	(Empty)	antisense	NULL	chr9
16465	0	-0.304431	0.004	ENSMUSG00000090100.7	Ttbk2	140810	protein_coding	tau tubulin kinase 2	chr2
16682	0	0.579122	0.004	ENSMUSG00000092564.1	BC051226	407803	antisense	cDNA sequence BC051226	chr17
17337	0	0.732306	0.004	ENSMUSG00000100213.1	Gm28151	(Empty)	lincRNA	NULL	chr1
17429	0	-0.973038	0.004	ENSMUSG00000102097.1	A930006L05Rik	(Empty)	antisense	NULL	chr9
17623	0	0.62328	0.004	ENSMUSG00000103622.1	Gm38391	(Empty)	TEC	NULL	chr9
17850	0	0.5932	0.004	ENSMUSG00000105504.4	Gbp5	229898	processed_transcript	guanylate binding protein 5	chr3
585	0	-0.244943	0.005	ENSMUSG00000003847.16	Nfat5	54446	retained_intron	nuclear factor of activated T cells 5	chr8
921	0	-0.269215	0.005	ENSMUSG00000006464.8	Bbs1	52028	protein_coding	Bardet-Biedl syndrome 1 (human)	chr19
987	0	0.331268	0.005	ENSMUSG00000007039.12	Ddah2	51793	protein_coding	dimethylarginine dimethylaminohydrolase 2	chr17
1131	0	0.215023	0.005	ENSMUSG00000009549.14	Srp14	20813	protein_coding	signal recognition particle 14	chr2
1166	0	0.604469	0.005	ENSMUSG00000010021.13	Kif19a	286942	processed_transcript	kinesin family member 19A	chr11
1372	0	-0.804816	0.005	ENSMUSG00000014782.15	Plekhg4	102075	protein_coding	pleckstrin homology domain containing, family G (with RhoGef domain) member 4	chr8
1393	0	0.2868	0.005	ENSMUSG00000015027.11	Galns	50917	protein_coding	galactosamine (N-acetyl)-6-sulfate sulfatase	chr8
1407	0	-0.311519	0.005	ENSMUSG00000015133.17	Lrrk1	233328	processed_transcript	leucine-rich repeat kinase 1	chr7
2214	0	-0.319308	0.005	ENSMUSG00000020362.13	Cnot6	104625	protein_coding	CCR4-NOT transcription complex, subunit 6	chr11
2453	0	-0.166658	0.005	ENSMUSG00000020790.14	Ankfy1	11736	retained_intron	ankyrin repeat and FYVE domain containing 1	chr11
2729	0	-0.395516	0.005	ENSMUSG00000021301.8	Hecw1	94253	protein_coding	HECT, C2 and WW domain containing E3 ubiquitin protein ligase 1	chr13
2974	0	-0.307374	0.005	ENSMUSG00000021804.5	Rgr	57811	protein_coding	retinal G protein coupled receptor	chr14
3465	0	-0.323751	0.005	ENSMUSG00000022762.17	Ncam2	17968	protein_coding	neural cell adhesion molecule 2	chr16
3667	0	0.272474	0.005	ENSMUSG00000023267.10	Gabrr2	14409	protein_coding	gamma-aminobutyric acid (GABA) C receptor, subunit rho 2	chr4
4186	0	0.302876	0.005	ENSMUSG00000024847.14	Aip	11632	protein_coding	aryl-hydrocarbon receptor-interacting protein	chr19
4567	0	-0.279371	0.005	ENSMUSG00000025645.8	Ccdc51	66658	protein_coding	coiled-coil domain containing 51	chr9
4668	0	0.361022	0.005	ENSMUSG00000025916.10	Ppp1r42	69312	protein_coding	protein phosphatase 1, regulatory subunit 42	chr1
4677	0	0.411002	0.005	ENSMUSG00000025933.15	Tmem14a	75712	protein_coding	transmembrane protein 14A	chr1
4787	0	0.310151	0.005	ENSMUSG00000026158.11	Ogfrl1	70155	protein_coding	opioid growth factor receptor-like 1	chr1
4843	0	0.7703	0.005	ENSMUSG00000026253.14	Chrng	11449	protein_coding	cholinergic receptor, nicotinic, gamma polypeptide	chr1
4862	0	0.344233	0.005	ENSMUSG00000026289.15	Atg16l1	77040	protein_coding	autophagy related 16-like 1 (S. cerevisiae)	chr1
4923	0	0.284129	0.005	ENSMUSG00000026430.16	Rassf5	54354	protein_coding	Ras association (RalGDS/AF-6) domain family member 5	chr1
5364	0	0.544853	0.005	ENSMUSG00000027313.3	Chac1	69065	protein_coding	ChaC, cation transport regulator 1	chr2
5429	0	0.256501	0.005	ENSMUSG00000027419.9	Pcsk2	18549	protein_coding	proprotein convertase subtilisin/kexin type 2	chr2
5645	0	-0.223839	0.005	ENSMUSG00000027883.15	Gpsm2	76123	protein_coding	G-protein signalling modulator 2 (AGS3-like, C. elegans)	chr3
6027	0	-0.415376	0.005	ENSMUSG00000028614.14	Ndc1	72787	protein_coding	NDC1 transmembrane nucleoporin	chr4
6238	0	0.244361	0.005	ENSMUSG00000028969.10	Cdk5	12568	protein_coding	cyclin-dependent kinase 5	chr5
6400	0	-0.21341	0.005	ENSMUSG00000029238.11	Clock	12753	protein_coding	circadian locomotor output cycles kaput	chr5
6598	0	-0.205332	0.005	ENSMUSG00000029640.17	Usp12	22217	protein_coding	ubiquitin specific peptidase 12	chr5
6731	0	-0.231824	0.005	ENSMUSG00000030020.13	Prickle2	243548	protein_coding	prickle planar cell polarity protein 2	chr6
6874	0	-0.246625	0.005	ENSMUSG00000030313.15	Dennd5b	320560	protein_coding	DENN/MADD domain containing 5B	chr6
7184	0	0.272266	0.005	ENSMUSG00000030990.18	Pgap2	233575	processed_transcript	post-GPI attachment to proteins 2	chr7
7253	0	0.253251	0.005	ENSMUSG00000031168.14	Ebp	13595	protein_coding	phenylalkylamine Ca2+ antagonist (emopamil) binding protein	chrX
7278	0	-0.292928	0.005	ENSMUSG00000031229.16	Atrx	22589	protein_coding	alpha thalassemia/mental retardation syndrome X-linked	chrX
7476	0	0.238988	0.005	ENSMUSG00000031631.15	Cfap97	66756	protein_coding	cilia and flagella associated protein 97	chr8
7528	0	-0.164411	0.005	ENSMUSG00000031731.16	Ap1g1	11765	protein_coding	adaptor protein complex AP-1, gamma 1 subunit	chr8
7818	0	-0.224277	0.005	ENSMUSG00000032285.15	Dnaja4	58233	protein_coding	DnaJ heat shock protein family (Hsp40) member A4	chr9
8222	0	-0.452177	0.005	ENSMUSG00000033306.14	Lpp	210126	protein_coding	LIM domain containing preferred translocation partner in lipoma	chr16
8435	0	0.41152	0.005	ENSMUSG00000034059.13	Ypel4	241525	protein_coding	yippee-like 4 (Drosophila)	chr2
8614	0	-0.239017	0.005	ENSMUSG00000034601.16	2700049A03Rik	76967	protein_coding	RIKEN cDNA 2700049A03 gene	chr12
9154	0	0.342909	0.005	ENSMUSG00000036459.15	Wtip	101543	protein_coding	WT1-interacting protein	chr7
9156	0	-0.277756	0.005	ENSMUSG00000036466.17	Megf11	214058	protein_coding	multiple EGF-like-domains 11	chr9
9348	0	0.202107	0.005	ENSMUSG00000037072.15	2017-09-15	93684	processed_transcript	selenoprotein 15	chr3
9532	0	-0.27282	0.005	ENSMUSG00000037652.15	Phc3	241915	protein_coding	polyhomeotic-like 3 (Drosophila)	chr3
9533	0	0.278796	0.005	ENSMUSG00000037653.7	Kctd8	243043	protein_coding	potassium channel tetramerisation domain containing 8	chr5
9610	0	-0.224588	0.005	ENSMUSG00000037896.17	Rcor1	217864	protein_coding	REST corepressor 1	chr12
9678	0	-0.201558	0.005	ENSMUSG00000038065.13	Mturn	68235	protein_coding	maturin, neural progenitor differentiation regulator homolog (Xenopus)	chr6
10556	0	-0.335416	0.005	ENSMUSG00000040584.8	Abcb1a	18671	protein_coding	ATP-binding cassette, sub-family B (MDR/TAP), member 1A	chr5
10582	0	-0.229889	0.005	ENSMUSG00000040661.6	Rad54l2	81000	protein_coding	RAD54 like 2 (S. cerevisiae)	chr9
10650	0	-0.21095	0.005	ENSMUSG00000040850.17	Psme4	103554	protein_coding	proteasome (prosome, macropain) activator subunit 4	chr11
10694	0	-0.327805	0.005	ENSMUSG00000041037.8	Irgq	210146	protein_coding	immunity-related GTPase family, Q	chr7
11013	0	-0.226682	0.005	ENSMUSG00000042229.9	Rabif	98710	protein_coding	RAB interacting factor	chr1
11077	0	0.264656	0.005	ENSMUSG00000042429.8	Adora1	11539	protein_coding	adenosine A1 receptor	chr1
11183	0	-0.314458	0.005	ENSMUSG00000042757.15	Tmem108	81907	protein_coding	transmembrane protein 108	chr9
11205	0	0.223459	0.005	ENSMUSG00000042834.14	Nrep	27528	protein_coding	neuronal regeneration related protein	chr18
11284	0	-0.295113	0.005	ENSMUSG00000043336.14	Filip1l	78749	protein_coding	filamin A interacting protein 1-like	chr16
11463	0	0.315649	0.005	ENSMUSG00000044328.13	Trp53i13	216964	protein_coding	transformation related protein 53 inducible protein 13	chr11
11489	0	-0.16461	0.005	ENSMUSG00000044452.10	Zfp507	668501	protein_coding	zinc finger protein 507	chr7
11790	0	-0.449845	0.005	ENSMUSG00000046110.15	Serinc4	574418	nonsense_mediated_decay	serine incorporator 4	chr2
12190	0	-0.275814	0.005	ENSMUSG00000048264.15	Dip2c	208440	protein_coding	disco interacting protein 2 homolog C	chr13
12368	0	-0.205424	0.005	ENSMUSG00000049323.8	Smcr8	237782	protein_coding	Smith-Magenis syndrome chromosome region, candidate 8 homolog (human)	chr11
12541	0	0.536958	0.005	ENSMUSG00000050323.14	Ndufaf6	76947	protein_coding	NADH dehydrogenase (ubiquinone) complex I, assembly factor 6	chr4
12915	0	-0.322773	0.005	ENSMUSG00000052727.5	Map1b	17755	protein_coding	microtubule-associated protein 1B	chr13
12959	0	-0.265329	0.005	ENSMUSG00000053025.13	Sv2b	64176	protein_coding	synaptic vesicle glycoprotein 2 b	chr7
13027	-1	-2.52741	0.005	ENSMUSG00000053490.8	Trim60	234329	protein_coding	tripartite motif-containing 60	chr8
13079	1	1.2403	0.005	ENSMUSG00000053889.5	Kirrel3os	(Empty)	antisense	NULL	chr9
13108	0	0.288273	0.005	ENSMUSG00000054091.9	1810037I17Rik	67704	protein_coding	RIKEN cDNA 1810037I17 gene	chr3
13453	0	-0.220606	0.005	ENSMUSG00000056493.9	Foxk1	17425	protein_coding	forkhead box K1	chr5
13525	0	-0.424157	0.005	ENSMUSG00000057069.6	Ero1lb	67475	protein_coding	ERO1-like beta (S. cerevisiae)	chr13
13559	0	-0.224926	0.005	ENSMUSG00000057315.14	Arhgap24	231532	protein_coding	Rho GTPase activating protein 24	chr5
13586	0	0.270503	0.005	ENSMUSG00000057531.13	Dtnbp1	94245	protein_coding	dystrobrevin binding protein 1	chr13
13600	0	0.266613	0.005	ENSMUSG00000057667.7	Bloc1s3	232946	protein_coding	biogenesis of lysosomal organelles complex-1, subunit 3	chr7
13730	0	0.22309	0.005	ENSMUSG00000058799.14	Nap1l1	53605	protein_coding	nucleosome assembly protein 1-like 1	chr10
13785	0	0.44524	0.005	ENSMUSG00000059326.6	Csf2ra	12982	protein_coding	colony stimulating factor 2 receptor, alpha, low-affinity (granulocyte-macrophage)	chr19
13814	0	0.468503	0.005	ENSMUSG00000059540.15	Tcea2	21400	retained_intron	transcription elongation factor A (SII), 2	chr2
14193	0	0.358958	0.005	ENSMUSG00000062753.13	AI413582	106672	protein_coding	expressed sequence AI413582	chr17
14277	0	0.483056	0.005	ENSMUSG00000063415.12	Cyp26b1	232174	protein_coding	cytochrome P450, family 26, subfamily b, polypeptide 1	chr6
14436	0	-0.224386	0.005	ENSMUSG00000066037.14	Hnrnpr	74326	protein_coding	heterogeneous nuclear ribonucleoprotein R	chr4
14477	0	0.330407	0.005	ENSMUSG00000066438.6	Plekhd1	217682	protein_coding	pleckstrin homology domain containing, family D (with coiled-coil domains) member 1	chr12
15259	0	-0.33982	0.005	ENSMUSG00000074259.10	Gramd2	546134	protein_coding	GRAM domain containing 2	chr9
15312	1	1.13569	0.005	ENSMUSG00000074580.11	4931440P22Rik	71004	processed_transcript	RIKEN cDNA 4931440P22 gene	chr3
15551	0	0.55617	0.005	ENSMUSG00000078607.5	1810010H24Rik	69066	protein_coding	RIKEN cDNA 1810010H24 gene	chr11
15578	0	0.256499	0.005	ENSMUSG00000078765.11	U2af1l4	233073	protein_coding	U2 small nuclear RNA auxiliary factor 1-like 4	chr7
16316	-1	-1.04445	0.005	ENSMUSG00000087298.3	Gm9392	(Empty)	processed_pseudogene	NULL	chr7
16407	0	0.588298	0.005	ENSMUSG00000089762.3	Ier5l	72500	protein_coding	immediate early response 5-like	chr2
16601	0	0.563435	0.005	ENSMUSG00000091722.1	Siah3	380918	protein_coding	seven in absentia homolog 3 (Drosophila)	chr14
16942	-1	-1.49119	0.005	ENSMUSG00000097074.1	4833428L15Rik	74602	lincRNA	RIKEN cDNA 4833428L15 gene	chr9
17456	0	-0.787997	0.005	ENSMUSG00000102340.1	Gm37379	(Empty)	TEC	NULL	chr9
17503	-1	-1.14843	0.005	ENSMUSG00000102717.1	Gm37759	(Empty)	antisense	NULL	chr1
18335	1	1.09637	0.005	ENSMUSG00000110080.1	RP23-4P23.1	(Empty)	lincRNA	NULL	chr14
400	0	0.354555	0.006	ENSMUSG00000002588.12	Pon1	18979	protein_coding	paraoxonase 1	chr6
433	0	0.404639	0.006	ENSMUSG00000002804.3	Nudt14	66174	protein_coding	nudix (nucleoside diphosphate linked moiety X)-type motif 14	chr12
1533	0	0.288875	0.006	ENSMUSG00000016256.10	Ctsz	64138	protein_coding	cathepsin Z	chr2
1732	0	0.332138	0.006	ENSMUSG00000018449.12	Rpain	69723	protein_coding	RPA interacting protein	chr11
1789	0	-0.322296	0.006	ENSMUSG00000018800.14	Abca5	217265	protein_coding	ATP-binding cassette, sub-family A (ABC1), member 5	chr11
1814	0	0.329123	0.006	ENSMUSG00000018923.13	Med11	66172	protein_coding	mediator complex subunit 11	chr11
1938	0	0.285739	0.006	ENSMUSG00000019822.12	Smpd2	20598	retained_intron	sphingomyelin phosphodiesterase 2, neutral	chr10
2012	0	0.592106	0.006	ENSMUSG00000019982.14	Myb	17863	protein_coding	myeloblastosis oncogene	chr10
2668	0	-0.235911	0.006	ENSMUSG00000021198.16	Unc79	217843	protein_coding	unc-79 homolog (C. elegans)	chr12
2759	0	-0.212331	0.006	ENSMUSG00000021374.9	Nup153	218210	protein_coding	nucleoporin 153	chr13
2813	0	0.446774	0.006	ENSMUSG00000021496.12	Pcbd2	72562	protein_coding	pterin 4 alpha carbinolamine dehydratase/dimerization cofactor of hepatocyte nuclear factor 1 alpha (TCF1) 2	chr13
3262	0	-0.566024	0.006	ENSMUSG00000022371.15	Col14a1	12818	protein_coding	collagen, type XIV, alpha 1	chr15
3650	0	0.242699	0.006	ENSMUSG00000023170.14	Gps2	56310	protein_coding	G protein pathway suppressor 2	chr11
3705	0	0.205866	0.006	ENSMUSG00000023809.9	Rps6ka2	20112	protein_coding	ribosomal protein S6 kinase, polypeptide 2	chr17
3878	0	0.212842	0.006	ENSMUSG00000024193.7	Phf1	21652	protein_coding	PHD finger protein 1	chr17
3965	0	0.298086	0.006	ENSMUSG00000024378.9	Stard4	170459	protein_coding	StAR-related lipid transfer (START) domain containing 4	chr18
4268	0	0.61892	0.006	ENSMUSG00000024987.5	Cyp26a1	13082	protein_coding	cytochrome P450, family 26, subfamily a, polypeptide 1	chr19
4559	0	-0.208531	0.006	ENSMUSG00000025609.15	Mkln1	27418	protein_coding	muskelin 1, intracellular mediator containing kelch motifs	chr6
4851	0	-0.255157	0.006	ENSMUSG00000026273.13	Mterf4	69821	protein_coding	mitochondrial transcription termination factor 4	chr1
4919	0	-0.206568	0.006	ENSMUSG00000026425.15	Srgap2	14270	protein_coding	SLIT-ROBO Rho GTPase activating protein 2	chr1
5012	0	-0.699105	0.006	ENSMUSG00000026605.14	Cenpf	108000	protein_coding	centromere protein F	chr1
5156	0	0.287541	0.006	ENSMUSG00000026857.9	Ntmt1	66617	protein_coding	N-terminal Xaa-Pro-Lys N-methyltransferase 1	chr2
5161	0	-0.176397	0.006	ENSMUSG00000026867.18	Gapvd1	66691	protein_coding	GTPase activating protein and VPS9 domains 1	chr2
5541	0	0.170007	0.006	ENSMUSG00000027646.15	Src	20779	protein_coding	Rous sarcoma oncogene	chr2
5603	0	-0.234709	0.006	ENSMUSG00000027799.12	Nbea	26422	protein_coding	neurobeachin	chr3
5864	0	-0.307754	0.006	ENSMUSG00000028312.19	Smc2	14211	protein_coding	structural maintenance of chromosomes 2	chr4
5899	0	-0.596477	0.006	ENSMUSG00000028391.16	Wdr31	71354	processed_transcript	WD repeat domain 31	chr4
6185	1	1.14213	0.006	ENSMUSG00000028874.14	Fgr	14191	processed_transcript	FGR proto-oncogene, Src family tyrosine kinase	chr4
6199	0	0.217175	0.006	ENSMUSG00000028898.15	Trnau1ap	71787	protein_coding	tRNA selenocysteine 1 associated protein 1	chr4
6516	0	-0.256999	0.006	ENSMUSG00000029478.16	Ncor2	20602	protein_coding	nuclear receptor co-repressor 2	chr5
7295	0	-0.242991	0.006	ENSMUSG00000031274.16	Col4a5	12830	protein_coding	collagen, type IV, alpha 5	chrX
7571	0	0.287031	0.006	ENSMUSG00000031813.8	Mvb12a	73711	nonsense_mediated_decay	multivesicular body subunit 12A	chr8
7836	0	0.269178	0.006	ENSMUSG00000032308.8	Ulk3	71742	protein_coding	unc-51-like kinase 3	chr9
7874	0	0.294264	0.006	ENSMUSG00000032369.13	Plscr1	22038	protein_coding	phospholipid scramblase 1	chr9
7907	0	0.315772	0.006	ENSMUSG00000032413.12	Rasa2	114713	protein_coding	RAS p21 protein activator 2	chr9
8436	0	-0.559369	0.006	ENSMUSG00000034063.8	4930590J08Rik	381798	retained_intron	RIKEN cDNA 4930590J08 gene	chr6
8647	0	-0.43778	0.006	ENSMUSG00000034687.8	Fras1	231470	protein_coding	Fraser extracellular matrix complex subunit 1	chr5
8672	0	0.689402	0.006	ENSMUSG00000034771.15	Tle2	21886	retained_intron	transducin-like enhancer of split 2	chr10
8739	0	-0.267423	0.006	ENSMUSG00000034973.16	Dopey1	320615	protein_coding	dopey family member 1	chr9
8741	0	-0.280092	0.006	ENSMUSG00000034981.9	Parm1	231440	protein_coding	prostate androgen-regulated mucin-like protein 1	chr5
8843	0	0.833093	0.006	ENSMUSG00000035298.8	Klhl35	72184	protein_coding	kelch-like 35	chr7
9128	0	0.676017	0.006	ENSMUSG00000036362.2	P2ry13	74191	protein_coding	purinergic receptor P2Y, G-protein coupled 13	chr3
9135	0	0.267503	0.006	ENSMUSG00000036390.8	Gadd45a	13197	protein_coding	growth arrest and DNA-damage-inducible 45 alpha	chr6
9296	0	-0.651567	0.006	ENSMUSG00000036928.14	Stag3	50878	protein_coding	stromal antigen 3	chr5
9391	0	0.291356	0.006	ENSMUSG00000037221.13	Mospd3	68929	protein_coding	motile sperm domain containing 3	chr5
9480	0	-0.334214	0.006	ENSMUSG00000037475.15	Thoc2	331401	protein_coding	THO complex 2	chrX
9481	0	-0.265566	0.006	ENSMUSG00000037486.17	Asxl2	75302	protein_coding	additional sex combs like 2 (Drosophila)	chr12
9547	0	0.220182	0.006	ENSMUSG00000037706.17	Cd81	12520	protein_coding	CD81 antigen	chr7
10111	0	-0.250807	0.006	ENSMUSG00000039219.17	Arid4b	94246	processed_transcript	AT rich interactive domain 4B (RBP1-like)	chr13
10295	0	-0.309787	0.006	ENSMUSG00000039801.6	2410089E03Rik	73692	protein_coding	RIKEN cDNA 2410089E03 gene	chr15
11000	0	-0.227361	0.006	ENSMUSG00000042197.13	Zfp451	98403	nonsense_mediated_decay	zinc finger protein 451	chr1
11123	0	-0.360553	0.006	ENSMUSG00000042581.14	Thsd7b	210417	retained_intron	thrombospondin, type I, domain containing 7B	chr1
11257	0	-0.210563	0.006	ENSMUSG00000043162.7	Pyurf	66459	protein_coding	Pigy upstream reading frame	chr6
11405	0	-0.281615	0.006	ENSMUSG00000044042.18	Fmn1	14260	protein_coding	formin 1	chr2
11478	0	0.2789	0.006	ENSMUSG00000044375.7	BC027072	225004	protein_coding	cDNA sequence BC027072	chr17
11560	0	0.794836	0.006	ENSMUSG00000044816.10	D630023F18Rik	98303	protein_coding	RIKEN cDNA D630023F18 gene	chr1
12037	0	0.280749	0.006	ENSMUSG00000047423.9	AI837181	107242	protein_coding	expressed sequence AI837181	chr19
12070	0	0.314228	0.006	ENSMUSG00000047617.11	BC029214	227622	processed_transcript	cDNA sequence BC029214	chr2
12521	0	0.406246	0.006	ENSMUSG00000050212.4	Eva1b	230752	protein_coding	eva-1 homolog B (C. elegans)	chr4
12608	0	-0.263661	0.006	ENSMUSG00000050786.8	Ccdc126	57895	protein_coding	coiled-coil domain containing 126	chr6
12720	0	-0.277458	0.006	ENSMUSG00000051375.15	Pcdh1	75599	protein_coding	protocadherin 1	chr18
12757	0	-0.250738	0.006	ENSMUSG00000051586.16	Mical3	194401	processed_transcript	microtubule associated monooxygenase, calponin and LIM domain containing 3	chr6
13451	0	0.268155	0.006	ENSMUSG00000056486.17	Chn1	108699	protein_coding	chimerin 1	chr2
13551	0	-0.267353	0.006	ENSMUSG00000057230.13	Aak1	269774	protein_coding	AP2 associated kinase 1	chr6
13734	0	-0.345099	0.006	ENSMUSG00000058831.13	Opn1sw	12057	protein_coding	opsin 1 (cone pigments), short-wave-sensitive (color blindness, tritan)	chr6
13764	0	0.300095	0.006	ENSMUSG00000059149.17	Mfsd4a	213006	protein_coding	major facilitator superfamily domain containing 4A	chr1
13783	0	0.266829	0.006	ENSMUSG00000059323.13	Tonsl	72749	protein_coding	tonsoku-like, DNA repair protein	chr15
13811	0	0.386409	0.006	ENSMUSG00000059498.13	Fcgr3	14131	retained_intron	Fc receptor, IgG, low affinity III	chr1
13959	0	-0.302419	0.006	ENSMUSG00000060733.13	Ipmk	69718	protein_coding	inositol polyphosphate multikinase	chr10
14014	0	0.343881	0.006	ENSMUSG00000061207.11	Stk19	54402	protein_coding	serine/threonine kinase 19	chr17
14285	0	-0.350476	0.006	ENSMUSG00000063455.16	D630045J12Rik	330286	protein_coding	RIKEN cDNA D630045J12 gene	chr6
14858	0	-0.401744	0.006	ENSMUSG00000070695.4	Cntnap5a	636808	protein_coding	contactin associated protein-like 5A	chr1
15287	0	0.253096	0.006	ENSMUSG00000074457.10	S100a16	67860	protein_coding	S100 calcium binding protein A16	chr3
15730	0	0.32504	0.006	ENSMUSG00000079478.8	Sssca1	56390	nonsense_mediated_decay	Sjogren's syndrome/scleroderma autoantigen 1 homolog (human)	chr19
16115	0	0.760268	0.006	ENSMUSG00000085900.1	A930041C12Rik	78443	antisense	RIKEN cDNA A930041C12 gene	chr5
16583	1	1.11762	0.006	ENSMUSG00000091510.4	Mtag2	50994	antisense	metastasis associated gene 2	chr7
17243	0	0.382616	0.006	ENSMUSG00000098233.1	Gm26954	(Empty)	antisense	NULL	chr5
17647	-1	-1.29897	0.006	ENSMUSG00000103756.1	Gm37285	(Empty)	TEC	NULL	chr1
17884	0	0.938907	0.006	ENSMUSG00000105813.1	Gm42928	(Empty)	TEC	NULL	chr3
50	0	-0.259445	0.007	ENSMUSG00000000308.14	Ckmt1	12716	protein_coding	creatine kinase, mitochondrial 1, ubiquitous	chr2
684	0	-0.31937	0.007	ENSMUSG00000004698.10	Hdac9	79221	protein_coding	histone deacetylase 9	chr12
895	0	0.264762	0.007	ENSMUSG00000006335.16	Tfpt	69714	protein_coding	TCF3 (E2A) fusion partner	chr7
1135	0	-0.280214	0.007	ENSMUSG00000009569.14	Mkl2	239719	protein_coding	MKL/myocardin-like 2	chr16
1239	0	-0.257962	0.007	ENSMUSG00000011427.16	Zfp790	233056	protein_coding	zinc finger protein 790	chr7
1585	0	-0.177816	0.007	ENSMUSG00000017119.19	Nbr1	17966	protein_coding	neighbor of Brca1 gene 1	chr11
1981	0	-0.580784	0.007	ENSMUSG00000019899.15	Lama2	16773	retained_intron	laminin, alpha 2	chr10
2359	0	-0.175315	0.007	ENSMUSG00000020634.12	Ubxn2a	217379	protein_coding	UBX domain protein 2A	chr12
2402	0	-0.219208	0.007	ENSMUSG00000020697.16	Lig3	16882	protein_coding	ligase III, DNA, ATP-dependent	chr11
2445	0	0.27067	0.007	ENSMUSG00000020778.12	Ten1	69535	protein_coding	TEN1 telomerase capping complex subunit	chr11
2509	0	-0.153807	0.007	ENSMUSG00000020883.18	Fbxl20	72194	protein_coding	F-box and leucine-rich repeat protein 20	chr11
3284	0	-0.208534	0.007	ENSMUSG00000022415.12	Syngr1	20972	protein_coding	synaptogyrin 1	chr15
3317	0	0.678078	0.007	ENSMUSG00000022468.11	Endou	19011	protein_coding	endonuclease, polyU-specific	chr15
3709	0	-0.405651	0.007	ENSMUSG00000023830.13	Igf2r	16004	protein_coding	insulin-like growth factor 2 receptor	chr17
4240	0	0.216164	0.007	ENSMUSG00000024947.16	Men1	17283	protein_coding	multiple endocrine neoplasia 1	chr19
4260	0	0.204122	0.007	ENSMUSG00000024976.13	Shoc2	56392	protein_coding	soc-2 (suppressor of clear) homolog (C. elegans)	chr19
4293	0	-0.307484	0.007	ENSMUSG00000025036.6	Sfxn2	94279	protein_coding	sideroflexin 2	chr19
4663	0	-0.212004	0.007	ENSMUSG00000025907.14	Rb1cc1	12421	protein_coding	RB1-inducible coiled-coil 1	chr1
4713	0	-0.362855	0.007	ENSMUSG00000026014.15	Raph1	77300	protein_coding	Ras association (RalGDS/AF-6) and pleckstrin homology domains 1	chr1
4772	0	-0.324192	0.007	ENSMUSG00000026121.13	Sema4c	20353	protein_coding	sema domain, immunoglobulin domain (Ig), transmembrane domain (TM) and short cytoplasmic domain, (semaphorin) 4C	chr1
5074	0	-0.39617	0.007	ENSMUSG00000026721.15	Rabgap1l	29809	protein_coding	RAB GTPase activating protein 1-like	chr1
5115	0	-0.20138	0.007	ENSMUSG00000026797.16	Stxbp1	20910	protein_coding	syntaxin binding protein 1	chr2
5124	0	-0.2458	0.007	ENSMUSG00000026812.16	Tsc1	64930	nonsense_mediated_decay	tuberous sclerosis 1	chr2
5135	0	-0.433247	0.007	ENSMUSG00000026827.12	Gpd2	14571	processed_transcript	glycerol phosphate dehydrogenase 2, mitochondrial	chr2
5576	0	-0.419409	0.007	ENSMUSG00000027715.9	Ccna2	12428	protein_coding	cyclin A2	chr3
5713	0	-0.355893	0.007	ENSMUSG00000028024.14	Enpep	13809	protein_coding	glutamyl aminopeptidase	chr3
5756	0	-0.24144	0.007	ENSMUSG00000028096.13	Gpr89	67549	protein_coding	G protein-coupled receptor 89	chr3
5839	0	0.448532	0.007	ENSMUSG00000028255.6	Clca1	23844	protein_coding	chloride channel accessory 1	chr3
5969	0	-0.249735	0.007	ENSMUSG00000028518.8	Prkaa2	108079	protein_coding	protein kinase, AMP-activated, alpha 2 catalytic subunit	chr4
6113	0	0.258512	0.007	ENSMUSG00000028756.12	Pink1	68943	protein_coding	PTEN induced putative kinase 1	chr4
6203	0	-0.306551	0.007	ENSMUSG00000028906.16	Epb41	269587	protein_coding	erythrocyte membrane protein band 4.1	chr4
6405	0	-0.217807	0.007	ENSMUSG00000029250.5	Polr2b	231329	protein_coding	polymerase (RNA) II (DNA directed) polypeptide B	chr5
6867	0	-0.202257	0.007	ENSMUSG00000030302.16	Atp2b2	11941	protein_coding	ATPase, Ca++ transporting, plasma membrane 2	chr6
7731	0	-0.232911	0.007	ENSMUSG00000032086.12	Bace1	23821	protein_coding	beta-site APP cleaving enzyme 1	chr9
7801	0	-0.551178	0.007	ENSMUSG00000032254.9	Kif23	71819	protein_coding	kinesin family member 23	chr9
7823	0	-0.532239	0.007	ENSMUSG00000032292.8	Nr2e3	23958	retained_intron	nuclear receptor subfamily 2, group E, member 3	chr9
7925	0	-0.311551	0.007	ENSMUSG00000032452.12	Clstn2	64085	protein_coding	calsyntenin 2	chr9
8312	0	-0.27147	0.007	ENSMUSG00000033624.10	Pdpr	319518	protein_coding	pyruvate dehydrogenase phosphatase regulatory subunit	chr8
8356	0	0.215741	0.007	ENSMUSG00000033773.14	Rpap2	231571	protein_coding	RNA polymerase II associated protein 2	chr5
8546	0	-0.182283	0.007	ENSMUSG00000034377.10	Tulp4	68842	processed_transcript	tubby like protein 4	chr17
8599	0	-0.163854	0.007	ENSMUSG00000034557.14	Zfyve9	230597	protein_coding	zinc finger, FYVE domain containing 9	chr4
8718	0	-0.427459	0.007	ENSMUSG00000034903.18	Cobll1	319876	protein_coding	Cobl-like 1	chr2
8814	0	0.328541	0.007	ENSMUSG00000035228.15	Ccdc106	232821	protein_coding	coiled-coil domain containing 106	chr7
8853	0	0.934354	0.007	ENSMUSG00000035352.3	Ccl12	20293	protein_coding	chemokine (C-C motif) ligand 12	chr11
9277	0	-0.287479	0.007	ENSMUSG00000036885.14	Arhgef26	622434	protein_coding	Rho guanine nucleotide exchange factor (GEF) 26	chr3
9650	0	0.261927	0.007	ENSMUSG00000038000.10	Acd	497652	nonsense_mediated_decay	adrenocortical dysplasia	chr8
9918	0	-0.347869	0.007	ENSMUSG00000038679.16	Trps1	83925	protein_coding	trichorhinophalangeal syndrome I (human)	chr15
10444	0	0.304382	0.007	ENSMUSG00000040268.17	Plekha1	101476	protein_coding	pleckstrin homology domain containing, family A (phosphoinositide binding specific) member 1	chr7
10570	0	0.360447	0.007	ENSMUSG00000040621.14	Gemin8	237221	protein_coding	gem (nuclear organelle) associated protein 8	chrX
10711	0	0.265914	0.007	ENSMUSG00000041120.6	Nbl1	17965	protein_coding	neuroblastoma, suppression of tumorigenicity 1	chr4
10787	0	-0.188037	0.007	ENSMUSG00000041408.16	Wapl	218914	protein_coding	WAPL cohesin release factor	chr14
11075	0	-0.187912	0.007	ENSMUSG00000042426.5	Dhx29	218629	protein_coding	DEAH (Asp-Glu-Ala-His) box polypeptide 29	chr13
11187	0	0.383323	0.007	ENSMUSG00000042766.17	Trim46	360213	protein_coding	tripartite motif-containing 46	chr3
11377	0	-0.248871	0.007	ENSMUSG00000043909.16	Trp53bp1	27223	processed_transcript	transformation related protein 53 binding protein 1	chr2
11600	0	0.385022	0.007	ENSMUSG00000045045.7	Lrfn4	225875	protein_coding	leucine rich repeat and fibronectin type III domain containing 4	chr19
12293	0	-0.254888	0.007	ENSMUSG00000048874.15	Phf3	213109	protein_coding	PHD finger protein 3	chr1
13131	0	-0.256127	0.007	ENSMUSG00000054280.14	Prr14l	215476	protein_coding	proline rich 14-like	chr5
13329	0	0.454385	0.007	ENSMUSG00000055633.6	Zfp580	68992	protein_coding	zinc finger protein 580	chr7
13338	0	0.489793	0.007	ENSMUSG00000055692.18	Tmem191c	224019	protein_coding	transmembrane protein 191C	chr16
13735	0	0.351769	0.007	ENSMUSG00000058833.11	2810428I15Rik	66462	retained_intron	RIKEN cDNA 2810428I15 gene	chr8
14295	0	-0.264418	0.007	ENSMUSG00000063550.8	Nup98	269966	protein_coding	nucleoporin 98	chr7
14651	0	0.237145	0.007	ENSMUSG00000068329.12	Htra2	64704	protein_coding	HtrA serine peptidase 2	chr6
14715	0	-0.18368	0.007	ENSMUSG00000069089.7	Cdk7	12572	protein_coding	cyclin-dependent kinase 7	chr13
14812	0	0.557801	0.007	ENSMUSG00000070392.4	Gm20634	(Empty)	processed_transcript	NULL	chr3
15217	0	-0.572048	0.007	ENSMUSG00000074037.3	Mc1r	17199	protein_coding	melanocortin 1 receptor	chr8
15471	0	0.320759	0.007	ENSMUSG00000075706.10	Gpx4	625249	processed_transcript	glutathione peroxidase 4	chr10
15586	0	0.394461	0.007	ENSMUSG00000078794.4	Dact3	629378	protein_coding	dishevelled-binding antagonist of beta-catenin 3	chr7
16309	0	0.656509	0.007	ENSMUSG00000087249.1	Gm16062	100504104	antisense	predicted gene 16062	chr11
16571	1	1.38842	0.007	ENSMUSG00000091412.1	Gm2895	(Empty)	processed_transcript	NULL	chr15
17003	0	-0.751317	0.007	ENSMUSG00000097254.1	C430042M11Rik	(Empty)	lincRNA	NULL	chr17
17009	0	-0.443678	0.007	ENSMUSG00000097284.7	4930480K23Rik	75016	lincRNA	RIKEN cDNA 4930480K23 gene	chr14
17390	-1	-1.97577	0.007	ENSMUSG00000101257.1	2310015K22Rik	(Empty)	lincRNA	NULL	chr1
17724	0	-0.353805	0.007	ENSMUSG00000104346.1	Pcdhga3	93711	protein_coding	protocadherin gamma subfamily A, 3	chr18
17963	0	-0.688244	0.007	ENSMUSG00000106678.1	Gm43457	(Empty)	TEC	NULL	chr5
12	0	0.318704	0.008	ENSMUSG00000000120.6	Ngfr	18053	protein_coding	nerve growth factor receptor (TNFR superfamily, member 16)	chr11
204	0	0.364532	0.008	ENSMUSG00000001313.12	Rnd2	11858	processed_transcript	Rho family GTPase 2	chr11
256	0	0.363875	0.008	ENSMUSG00000001663.10	Gstt1	14871	protein_coding	glutathione S-transferase, theta 1	chr10
863	0	0.182635	0.008	ENSMUSG00000006050.11	Sra1	24068	protein_coding	steroid receptor RNA activator 1	chr18
1496	0	0.531338	0.008	ENSMUSG00000015852.13	Fcrls	80891	protein_coding	Fc receptor-like S, scavenger receptor	chr3
1522	0	-0.300465	0.008	ENSMUSG00000016128.14	Stard13	243362	protein_coding	StAR-related lipid transfer (START) domain containing 13	chr5
1801	0	0.22238	0.008	ENSMUSG00000018858.15	Ict1	68572	protein_coding	immature colon carcinoma transcript 1	chr11
1924	0	0.26734	0.008	ENSMUSG00000019796.12	Lrp11	237253	protein_coding	low density lipoprotein receptor-related protein 11	chr10
1980	0	0.227933	0.008	ENSMUSG00000019897.8	Ccdc59	52713	protein_coding	coiled-coil domain containing 59	chr10
2088	0	-0.364585	0.008	ENSMUSG00000020122.16	Egfr	13649	protein_coding	epidermal growth factor receptor	chr11
2698	0	-0.175351	0.008	ENSMUSG00000021254.8	Gpatch2l	70373	protein_coding	G patch domain containing 2 like	chr12
2821	0	-0.251115	0.008	ENSMUSG00000021510.10	Zfp729a	212281	protein_coding	zinc finger protein 729a	chr13
3376	0	-0.396306	0.008	ENSMUSG00000022565.15	Plec	18810	protein_coding	plectin	chr15
3903	0	-0.247604	0.008	ENSMUSG00000024241.6	Sos1	20662	protein_coding	son of sevenless homolog 1 (Drosophila)	chr17
4247	0	0.273769	0.008	ENSMUSG00000024958.12	Gpr137	107173	protein_coding	G protein-coupled receptor 137	chr19
4442	0	-0.183093	0.008	ENSMUSG00000025359.9	Pmel	20431	protein_coding	premelanosome protein	chr10
4457	0	0.248979	0.008	ENSMUSG00000025384.15	Faap100	71885	retained_intron	Fanconi anemia core complex associated protein 100	chr11
4875	0	-0.553771	0.008	ENSMUSG00000026321.7	Tnfrsf11a	21934	protein_coding	tumor necrosis factor receptor superfamily, member 11a, NFKB activator	chr1
5481	0	-0.472452	0.008	ENSMUSG00000027520.15	Zdbf2	73884	protein_coding	zinc finger, DBF-type containing 2	chr1
5516	0	0.233919	0.008	ENSMUSG00000027593.15	Raly	19383	protein_coding	hnRNP-associated with lethal yellow	chr2
5958	0	0.46311	0.008	ENSMUSG00000028480.14	Glipr2	384009	protein_coding	GLI pathogenesis-related 2	chr4
6566	0	0.278901	0.008	ENSMUSG00000029581.14	Fscn1	14086	protein_coding	fascin actin-bundling protein 1	chr5
7554	0	0.154268	0.008	ENSMUSG00000031781.14	Ciapin1	109006	protein_coding	cytokine induced apoptosis inhibitor 1	chr8
7789	0	-0.178485	0.008	ENSMUSG00000032232.14	Cgnl1	68178	protein_coding	cingulin-like 1	chr9
7819	0	0.217973	0.008	ENSMUSG00000032288.9	Imp3	102462	protein_coding	IMP3, U3 small nucleolar ribonucleoprotein	chr9
8027	0	-0.227878	0.008	ENSMUSG00000032624.15	Eml4	78798	protein_coding	echinoderm microtubule associated protein like 4	chr17
8926	0	-0.228136	0.008	ENSMUSG00000035614.10	Fam179b	328108	protein_coding	family with sequence similarity 179, member B	chr12
9189	0	0.4643	0.008	ENSMUSG00000036578.7	Fxyd7	57780	protein_coding	FXYD domain-containing ion transport regulator 7	chr7
9974	0	0.369823	0.008	ENSMUSG00000038840.7	Birc7	329581	retained_intron	baculoviral IAP repeat-containing 7 (livin)	chr2
9976	0	-0.325598	0.008	ENSMUSG00000038844.9	Kif16b	16558	protein_coding	kinesin family member 16B	chr2
10101	0	0.330053	0.008	ENSMUSG00000039199.6	Zdhhc1	70796	protein_coding	zinc finger, DHHC domain containing 1	chr8
10166	0	-0.248038	0.008	ENSMUSG00000039395.8	Mreg	381269	protein_coding	melanoregulin	chr1
10574	0	-0.284926	0.008	ENSMUSG00000040640.10	Erc2	238988	protein_coding	ELKS/RAB6-interacting/CAST family member 2	chr14
10647	0	0.194721	0.008	ENSMUSG00000040842.17	Szrd1	213491	protein_coding	SUZ RNA binding domain containing 1	chr4
10813	0	0.701175	0.008	ENSMUSG00000041498.13	Kif14	381293	retained_intron	kinesin family member 14	chr1
10885	0	-0.253148	0.008	ENSMUSG00000041741.10	Pde3a	54611	protein_coding	phosphodiesterase 3A, cGMP inhibited	chr6
10994	0	0.223196	0.008	ENSMUSG00000042178.6	Armc5	233912	processed_transcript	armadillo repeat containing 5	chr7
11104	0	-0.334245	0.008	ENSMUSG00000042510.7	AA986860	212439	protein_coding	expressed sequence AA986860	chr1
11467	0	-0.240702	0.008	ENSMUSG00000044340.7	Phlpp1	98432	protein_coding	PH domain and leucine rich repeat protein phosphatase 1	chr1
11625	0	0.290486	0.008	ENSMUSG00000045176.3	Borcs6	71923	protein_coding	BLOC-1 related complex subunit 6	chr11
11792	0	-0.228812	0.008	ENSMUSG00000046138.14	9930021J03Rik	240613	protein_coding	RIKEN cDNA 9930021J03 gene	chr19
11827	0	-0.475119	0.008	ENSMUSG00000046318.15	Ccbe1	320924	processed_transcript	collagen and calcium binding EGF domains 1	chr18
12045	0	-0.214706	0.008	ENSMUSG00000047466.9	8030462N17Rik	212163	protein_coding	RIKEN cDNA 8030462N17 gene	chr18
12090	0	-0.558043	0.008	ENSMUSG00000047730.17	Fcgbp	215384	protein_coding	Fc fragment of IgG binding protein	chr7
12239	-1	-1.69031	0.008	ENSMUSG00000048502.14	Duxbl1	278672	processed_transcript	double homeobox B-like 1	chr14
12286	0	-0.208189	0.008	ENSMUSG00000048814.10	Lonrf2	381338	protein_coding	LON peptidase N-terminal domain and ring finger 2	chr1
12452	0	0.202607	0.008	ENSMUSG00000049800.13	Sertad2	58172	processed_transcript	SERTA domain containing 2	chr11
12545	0	0.345511	0.008	ENSMUSG00000050357.9	Rltpr	234695	protein_coding	RGD motif, leucine rich repeats, tropomodulin domain and proline-rich containing	chr8
12628	0	0.401085	0.008	ENSMUSG00000050914.16	Ankrd37	654824	protein_coding	ankyrin repeat domain 37	chr8
12717	0	0.249115	0.008	ENSMUSG00000051359.14	Ncald	52589	protein_coding	neurocalcin delta	chr15
13321	0	0.628619	0.008	ENSMUSG00000055560.7	Zfp459	328274	protein_coding	zinc finger protein 459	chr13
13323	0	-0.480279	0.008	ENSMUSG00000055567.17	Unc80	329178	protein_coding	unc-80, NALCN activator	chr1
13498	0	-0.336361	0.008	ENSMUSG00000056832.14	Ttc26	264134	protein_coding	tetratricopeptide repeat domain 26	chr6
13503	0	0.883221	0.008	ENSMUSG00000056880.12	Gadl1	73748	protein_coding	glutamate decarboxylase-like 1	chr9
13609	0	-0.225643	0.008	ENSMUSG00000057738.13	Sptan1	20740	protein_coding	spectrin alpha, non-erythrocytic 1	chr2
13977	0	-0.636544	0.008	ENSMUSG00000060924.15	Csmd1	94109	protein_coding	CUB and Sushi multiple domains 1	chr8
14230	0	0.293171	0.008	ENSMUSG00000063049.4	Ing2	69260	processed_transcript	inhibitor of growth family, member 2	chr8
14280	0	-0.506817	0.008	ENSMUSG00000063434.5	Sorcs3	66673	protein_coding	sortilin-related VPS10 domain containing receptor 3	chr19
14656	0	-0.371978	0.008	ENSMUSG00000068394.4	Cep152	99100	protein_coding	centrosomal protein 152	chr2
14753	0	-0.195309	0.008	ENSMUSG00000069729.13	Arid1b	239985	processed_transcript	AT rich interactive domain 1B (SWI-like)	chr17
15015	0	0.223416	0.008	ENSMUSG00000072235.5	Tuba1a	22142	protein_coding	tubulin, alpha 1A	chr15
15455	0	0.411041	0.008	ENSMUSG00000075569.10	Rsph10b	(Empty)	processed_transcript	NULL	chr5
16176	0	0.293945	0.008	ENSMUSG00000086316.8	2210013O21Rik	70123	protein_coding	RIKEN cDNA 2210013O21 gene	chrX
16280	1	1.02568	0.008	ENSMUSG00000087082.1	Gm15423	(Empty)	antisense	NULL	chr1
16376	0	-0.370652	0.008	ENSMUSG00000087694.8	A530058N18Rik	320846	antisense	RIKEN cDNA A530058N18 gene	chr2
16532	0	0.284735	0.008	ENSMUSG00000090733.6	Rps27	57294	protein_coding	ribosomal protein S27	chr3
17196	0	-0.816524	0.008	ENSMUSG00000097892.2	Gm26801	(Empty)	antisense	NULL	chr1
17207	0	-0.627882	0.008	ENSMUSG00000097960.1	A330074K22Rik	434353	lincRNA	RIKEN cDNA A330074K22 gene	chr8
17374	0	-0.795443	0.008	ENSMUSG00000100937.1	1700020D05Rik	75555	protein_coding	RIKEN cDNA 1700020D05 gene	chr19
18038	-1	-1.72961	0.008	ENSMUSG00000107225.1	Gm43637	(Empty)	TEC	NULL	chr5
18144	0	0.29475	0.008	ENSMUSG00000108414.1	Snhg1	83673	lincRNA	small nucleolar RNA host gene 1	chr19
18178	-1	-1.23692	0.008	ENSMUSG00000108726.1	Gm45106	(Empty)	lincRNA	NULL	chr7
18395	-1	-2.48396	0.008	ENSMUSG00000110556.1	RP23-264J18.1	(Empty)	TEC	NULL	chr8
325	0	-0.275931	0.009	ENSMUSG00000002058.13	Unc119	22248	protein_coding	unc-119 lipid binding chaperone	chr11
353	0	-0.395407	0.009	ENSMUSG00000002265.16	Peg3	18616	protein_coding	paternally expressed 3	chr7
432	0	0.264614	0.009	ENSMUSG00000002803.13	Btbd6	399566	protein_coding	BTB (POZ) domain containing 6	chr12
789	0	-0.236056	0.009	ENSMUSG00000005534.10	Insr	16337	nonsense_mediated_decay	insulin receptor	chr8
793	0	0.20663	0.009	ENSMUSG00000005575.16	Ube2m	22192	protein_coding	ubiquitin-conjugating enzyme E2M	chr7
1027	0	-0.389445	0.009	ENSMUSG00000007827.10	Ankrd26	232339	protein_coding	ankyrin repeat domain 26	chr6
1035	0	-0.287699	0.009	ENSMUSG00000007880.16	Arid1a	93760	protein_coding	AT rich interactive domain 1A (SWI-like)	chr4
1955	0	-0.391232	0.009	ENSMUSG00000019852.6	Arfgef3	215821	protein_coding	ARFGEF family member 3	chr10
2203	0	-0.203049	0.009	ENSMUSG00000020333.17	Acsl6	216739	protein_coding	acyl-CoA synthetase long-chain family member 6	chr11
2330	0	0.269822	0.009	ENSMUSG00000020577.15	Tspan13	66109	protein_coding	tetraspanin 13	chr12
2368	0	-0.198489	0.009	ENSMUSG00000020647.9	Ncoa1	17977	protein_coding	nuclear receptor coactivator 1	chr12
2955	0	-0.208749	0.009	ENSMUSG00000021767.16	Kat6b	54169	protein_coding	K(lysine) acetyltransferase 6B	chr14
2957	0	-0.226557	0.009	ENSMUSG00000021770.10	Samd8	67630	protein_coding	sterile alpha motif domain containing 8	chr14
3076	0	-0.209862	0.009	ENSMUSG00000022016.15	Akap11	219181	protein_coding	A kinase (PRKA) anchor protein 11	chr14
3455	0	-0.205717	0.009	ENSMUSG00000022749.6	Tbc1d23	67581	protein_coding	TBC1 domain family, member 23	chr16
3515	0	-0.362676	0.009	ENSMUSG00000022844.7	Pdia5	72599	protein_coding	protein disulfide isomerase associated 5	chr16
3556	0	0.226695	0.009	ENSMUSG00000022940.16	Pigp	56176	protein_coding	phosphatidylinositol glycan anchor biosynthesis, class P	chr16
3931	0	-0.218494	0.009	ENSMUSG00000024294.13	Mib1	225164	protein_coding	mindbomb E3 ubiquitin protein ligase 1	chr18
4040	0	0.334062	0.009	ENSMUSG00000024530.7	Slmo1	225655	protein_coding	slowmo homolog 1 (Drosophila)	chr18
4404	0	-0.307501	0.009	ENSMUSG00000025262.8	Fam120c	207375	protein_coding	family with sequence similarity 120, member C	chrX
4721	0	0.233148	0.009	ENSMUSG00000026027.13	Stradb	227154	retained_intron	STE20-related kinase adaptor beta	chr1
4958	0	-0.426674	0.009	ENSMUSG00000026494.12	Kif26b	269152	retained_intron	kinesin family member 26B	chr1
5034	0	0.242759	0.009	ENSMUSG00000026640.12	Plxna2	18845	retained_intron	plexin A2	chr1
5907	0	-0.34014	0.009	ENSMUSG00000028402.17	Mpdz	17475	protein_coding	multiple PDZ domain protein	chr4
6837	0	0.167885	0.009	ENSMUSG00000030245.10	Golt1b	66964	protein_coding	golgi transport 1B	chr6
7150	0	0.275514	0.009	ENSMUSG00000030881.15	Arfip2	76932	protein_coding	ADP-ribosylation factor interacting protein 2	chr7
7251	0	0.181283	0.009	ENSMUSG00000031166.13	Wdr13	73447	protein_coding	WD repeat domain 13	chrX
7353	0	-0.273555	0.009	ENSMUSG00000031386.14	Hcfc1	15161	protein_coding	host cell factor C1	chrX
7660	0	-0.190077	0.009	ENSMUSG00000031959.15	Wdr59	319481	protein_coding	WD repeat domain 59	chr8
8019	0	-0.166864	0.009	ENSMUSG00000032604.16	Qars	97541	protein_coding	glutaminyl-tRNA synthetase	chr9
8269	0	0.225068	0.009	ENSMUSG00000033460.14	Armcx1	78248	protein_coding	armadillo repeat containing, X-linked 1	chrX
8328	0	0.284684	0.009	ENSMUSG00000033701.13	Acbd6	72482	protein_coding	acyl-Coenzyme A binding domain containing 6	chr1
8867	0	0.239359	0.009	ENSMUSG00000035390.16	Brsk1	381979	protein_coding	BR serine/threonine kinase 1	chr7
9053	0	0.190678	0.009	ENSMUSG00000036093.7	Arl5a	75423	protein_coding	ADP-ribosylation factor-like 5A	chr2
9943	0	-0.234303	0.009	ENSMUSG00000038759.15	Nup205	70699	protein_coding	nucleoporin 205	chr6
9960	1	1.48923	0.009	ENSMUSG00000038801.6	Scgb1c1	338417	protein_coding	secretoglobin, family 1C, member 1	chr7
10607	0	-0.402908	0.009	ENSMUSG00000040721.9	Zfhx2	239102	protein_coding	zinc finger homeobox 2	chr14
11385	0	-0.16394	0.009	ENSMUSG00000043962.16	Thrap3	230753	protein_coding	thyroid hormone receptor associated protein 3	chr4
11567	0	-0.200314	0.009	ENSMUSG00000044876.15	Zfp444	72667	protein_coding	zinc finger protein 444	chr7
11658	0	-0.55721	0.009	ENSMUSG00000045319.13	Proser2	227545	protein_coding	proline and serine rich 2	chr2
11669	0	-0.585027	0.009	ENSMUSG00000045382.6	Cxcr4	12767	protein_coding	chemokine (C-X-C motif) receptor 4	chr1
11959	0	-0.331111	0.009	ENSMUSG00000046994.9	Mars2	212679	protein_coding	methionine-tRNA synthetase 2 (mitochondrial)	chr1
12059	0	0.176657	0.009	ENSMUSG00000047547.14	Cltb	74325	protein_coding	clathrin, light polypeptide (Lcb)	chr13
12143	0	-0.181476	0.009	ENSMUSG00000048000.15	Gigyf2	227331	processed_transcript	GRB10 interacting GYF protein 2	chr1
12283	0	0.199726	0.009	ENSMUSG00000048796.7	Cyb561d1	72023	protein_coding	cytochrome b-561 domain containing 1	chr3
12400	0	-0.196938	0.009	ENSMUSG00000049532.10	Sall2	50524	processed_transcript	sal-like 2 (Drosophila)	chr14
13479	0	-0.37734	0.009	ENSMUSG00000056687.9	Gm11696	100036768	antisense	predicted gene 11696	chr11
13511	0	0.282353	0.009	ENSMUSG00000056938.16	Acbd4	67131	protein_coding	acyl-Coenzyme A binding domain containing 4	chr11
13825	0	0.319786	0.009	ENSMUSG00000059674.6	Cdh24	239096	protein_coding	cadherin-like 24	chr14
14687	0	0.628424	0.009	ENSMUSG00000068758.7	Il3ra	16188	protein_coding	interleukin 3 receptor, alpha chain	chr14
14807	0	0.692196	0.009	ENSMUSG00000070368.9	Prok1	246691	protein_coding	prokineticin 1	chr3
14910	0	0.38941	0.009	ENSMUSG00000071076.6	Jund	16478	protein_coding	jun D proto-oncogene	chr8
15018	0	-0.434746	0.009	ENSMUSG00000072294.4	Klf12	16597	protein_coding	Kruppel-like factor 12	chr14
15504	0	-0.385247	0.009	ENSMUSG00000078247.3	Airn	104103	antisense	antisense Igf2r RNA	chr17
15732	0	-0.288444	0.009	ENSMUSG00000079481.11	Nhsl2	100042480	processed_transcript	NHS-like 2	chrX
16167	1	1.09005	0.009	ENSMUSG00000086266.1	Igf2os	111975	antisense	insulin-like growth factor 2, opposite strand	chr7
16178	0	0.533581	0.009	ENSMUSG00000086322.7	E130218I03Rik	77490	protein_coding	RIKEN cDNA E130218I03 gene	chr4
16860	0	-0.337776	0.009	ENSMUSG00000096351.1	Samd11	231004	protein_coding	sterile alpha motif domain containing 11	chr4
17834	-1	-1.33017	0.009	ENSMUSG00000105377.1	Gm43148	(Empty)	TEC	NULL	chr5
18052	-1	-1.15764	0.009	ENSMUSG00000107370.1	Gm43588	(Empty)	TEC	NULL	chr6
18127	1	2.75063	0.009	ENSMUSG00000108273.1	Zfand4	67492	protein_coding	zinc finger, AN1-type domain 4	chr6
49	0	-0.254978	0.01	ENSMUSG00000000305.12	Cdh4	12561	protein_coding	cadherin 4	chr2
179	0	-0.234723	0.01	ENSMUSG00000001150.6	Mcm3ap	54387	protein_coding	minichromosome maintenance complex component 3 associated protein	chr10
188	0	0.283115	0.01	ENSMUSG00000001227.11	Sema6b	20359	protein_coding	sema domain, transmembrane domain (TM), and cytoplasmic domain, (semaphorin) 6B	chr17
221	0	-0.224232	0.01	ENSMUSG00000001435.14	Col18a1	12822	protein_coding	collagen, type XVIII, alpha 1	chr10
223	0	-0.13873	0.01	ENSMUSG00000001440.5	Kpnb1	16211	protein_coding	karyopherin (importin) beta 1	chr11
267	0	0.346238	0.01	ENSMUSG00000001750.15	Tcirg1	27060	retained_intron	T cell, immune regulator 1, ATPase, H+ transporting, lysosomal V0 protein A3	chr19
355	0	0.411735	0.01	ENSMUSG00000002274.12	Metrn	70083	protein_coding	meteorin, glial cell differentiation regulator	chr17
378	0	0.236343	0.01	ENSMUSG00000002395.14	Use1	67023	protein_coding	unconventional SNARE in the ER 1 homolog (S. cerevisiae)	chr8
487	0	0.202783	0.01	ENSMUSG00000003161.15	Sri	109552	protein_coding	sorcin	chr5
546	0	-0.301476	0.01	ENSMUSG00000003500.13	Impdh1	23917	protein_coding	inosine 5'-phosphate dehydrogenase 1	chr6
605	0	0.247157	0.01	ENSMUSG00000004032.10	Gstm5	14866	protein_coding	glutathione S-transferase, mu 5	chr3
636	0	0.28469	0.01	ENSMUSG00000004285.12	Atp6v1f	66144	protein_coding	ATPase, H+ transporting, lysosomal V1 subunit F	chr6
637	0	-0.231537	0.01	ENSMUSG00000004317.14	Clcn5	12728	protein_coding	chloride channel 5	chrX
658	0	0.162077	0.01	ENSMUSG00000004535.12	Tax1bp1	52440	protein_coding	Tax1 (human T cell leukemia virus type I) binding protein 1	chr6
715	0	0.436078	0.01	ENSMUSG00000004933.17	Matk	17179	protein_coding	megakaryocyte-associated tyrosine kinase	chr10
964	0	0.61785	0.01	ENSMUSG00000006764.8	Tph2	216343	protein_coding	tryptophan hydroxylase 2	chr10
1046	0	0.219722	0.01	ENSMUSG00000008036.11	Ap2s1	232910	protein_coding	adaptor-related protein complex 2, sigma 1 subunit	chr7
1265	0	-0.458121	0.01	ENSMUSG00000012443.3	Kif11	16551	protein_coding	kinesin family member 11	chr19
1405	0	0.239634	0.01	ENSMUSG00000015126.9	Tsr3	68327	protein_coding	TSR3 20S rRNA accumulation	chr17
1531	0	0.192657	0.01	ENSMUSG00000016253.12	Nelfcd	57314	protein_coding	negative elongation factor complex member C/D, Th1l	chr2
1554	0	0.273008	0.01	ENSMUSG00000016503.16	Gtf3a	66596	protein_coding	general transcription factor III A	chr5
1567	0	-0.198357	0.01	ENSMUSG00000016664.14	Pacsin2	23970	protein_coding	protein kinase C and casein kinase substrate in neurons 2	chr15
1574	0	0.24745	0.01	ENSMUSG00000016918.15	Sulf1	240725	protein_coding	sulfatase 1	chr1
1620	0	0.307363	0.01	ENSMUSG00000017491.8	Rarb	218772	protein_coding	retinoic acid receptor, beta	chr14
1632	0	-0.165253	0.01	ENSMUSG00000017667.9	Zfp334	228876	protein_coding	zinc finger protein 334	chr2
1680	0	0.169193	0.01	ENSMUSG00000018040.9	Rrp7a	74778	protein_coding	ribosomal RNA processing 7 homolog A (S. cerevisiae)	chr15
1772	0	0.186907	0.01	ENSMUSG00000018669.14	Cdk5rap3	80280	protein_coding	CDK5 regulatory subunit associated protein 3	chr11
1815	0	-0.498562	0.01	ENSMUSG00000018924.6	Alox15	11687	protein_coding	arachidonate 15-lipoxygenase	chr11
1845	0	0.173277	0.01	ENSMUSG00000019189.13	Rnf145	74315	protein_coding	ring finger protein 145	chr11
1888	0	0.186257	0.01	ENSMUSG00000019578.11	Ubxn6	66530	protein_coding	UBX domain protein 6	chr17
1895	0	0.182972	0.01	ENSMUSG00000019710.13	Mrpl24	67707	protein_coding	mitochondrial ribosomal protein L24	chr3
1941	0	-0.378642	0.01	ENSMUSG00000019828.13	Grm1	14816	protein_coding	glutamate receptor, metabotropic 1	chr10
2047	0	0.249627	0.01	ENSMUSG00000020056.16	Ccdc53	67282	protein_coding	coiled-coil domain containing 53	chr10
2118	0	-0.308687	0.01	ENSMUSG00000020173.17	Cobl	12808	protein_coding	cordon-bleu WH2 repeat	chr11
2140	0	0.30746	0.01	ENSMUSG00000020219.6	Timm13	30055	protein_coding	translocase of inner mitochondrial membrane 13	chr10
2248	0	-0.264438	0.01	ENSMUSG00000020422.13	Tns3	319939	protein_coding	tensin 3	chr11
2481	0	0.33616	0.01	ENSMUSG00000020834.17	Dhrs13	70451	protein_coding	dehydrogenase/reductase (SDR family) member 13	chr11
2520	0	-0.545815	0.01	ENSMUSG00000020897.12	Aurkb	20877	protein_coding	aurora kinase B	chr11
2734	0	-0.315329	0.01	ENSMUSG00000021313.15	Ryr2	20191	protein_coding	ryanodine receptor 2, cardiac	chr13
2798	0	-0.24556	0.01	ENSMUSG00000021470.17	Ercc6l2	76251	protein_coding	excision repair cross-complementing rodent repair deficiency, complementation group 6 like 2	chr13
2905	0	-0.215603	0.01	ENSMUSG00000021690.9	Jmy	57748	protein_coding	junction-mediating and regulatory protein	chr13
2933	0	-0.3225	0.01	ENSMUSG00000021730.8	Hcn1	15165	processed_transcript	hyperpolarization-activated, cyclic nucleotide-gated K+ 1	chr13
3038	0	-0.192519	0.01	ENSMUSG00000021945.8	Zmym2	76007	protein_coding	zinc finger, MYM-type 2	chr14
3266	0	0.16855	0.01	ENSMUSG00000022378.13	Fam49b	223601	protein_coding	family with sequence similarity 49, member B	chr15
3365	0	0.214452	0.01	ENSMUSG00000022553.15	Maf1	68877	protein_coding	MAF1 homolog, negative regulator of RNA polymerase III	chr15
3398	0	0.303087	0.01	ENSMUSG00000022617.14	Chkb	12651	retained_intron	choline kinase beta	chr15
3409	0	-0.195032	0.01	ENSMUSG00000022641.15	Bbx	70508	protein_coding	bobby sox homolog (Drosophila)	chr16
3550	0	-0.271895	0.01	ENSMUSG00000022911.10	Arl13b	68146	protein_coding	ADP-ribosylation factor-like 13B	chr16
3551	0	0.240486	0.01	ENSMUSG00000022912.8	Pros1	19128	protein_coding	protein S (alpha)	chr16
3568	0	-0.308502	0.01	ENSMUSG00000022961.17	Son	20658	protein_coding	Son DNA binding protein	chr16
3605	0	-0.251974	0.01	ENSMUSG00000023026.15	Dip2b	239667	protein_coding	disco interacting protein 2 homolog B	chr15
3717	0	0.209189	0.01	ENSMUSG00000023883.13	Phf10	72057	protein_coding	PHD finger protein 10	chr17
3726	0	0.400274	0.01	ENSMUSG00000023911.12	Flywch2	76917	protein_coding	FLYWCH family member 2	chr17
3732	0	-0.251972	0.01	ENSMUSG00000023921.8	Mut	17850	protein_coding	methylmalonyl-Coenzyme A mutase	chr17
3828	0	0.198233	0.01	ENSMUSG00000024091.8	Vapa	30960	protein_coding	vesicle-associated membrane protein, associated protein A	chr17
3836	0	-0.353118	0.01	ENSMUSG00000024109.18	Nrxn1	18189	protein_coding	neurexin I	chr17
3873	0	0.549317	0.01	ENSMUSG00000024186.15	Rgs11	50782	processed_transcript	regulator of G-protein signaling 11	chr17
3900	0	-0.343689	0.01	ENSMUSG00000024236.18	Svil	225115	protein_coding	supervillin	chr18
3919	0	-0.168846	0.01	ENSMUSG00000024270.11	Slc39a6	106957	protein_coding	solute carrier family 39 (metal ion transporter), member 6	chr18
3987	0	-0.450419	0.01	ENSMUSG00000024421.16	Lama3	16774	protein_coding	laminin, alpha 3	chr18
3990	0	-0.300097	0.01	ENSMUSG00000024424.14	Ttc39c	72747	protein_coding	tetratricopeptide repeat domain 39C	chr18
4047	0	-0.388544	0.01	ENSMUSG00000024542.8	Cep192	70799	protein_coding	centrosomal protein 192	chr18
4055	0	-0.382427	0.01	ENSMUSG00000024565.8	Sall3	20689	protein_coding	sal-like 3 (Drosophila)	chr18
4078	0	0.315405	0.01	ENSMUSG00000024608.10	Rps14	20044	protein_coding	ribosomal protein S14	chr18
4099	0	0.198139	0.01	ENSMUSG00000024664.4	Fads3	60527	protein_coding	fatty acid desaturase 3	chr19
4157	0	-0.382299	0.01	ENSMUSG00000024795.10	Kif20b	240641	protein_coding	kinesin family member 20B	chr19
4176	0	0.335601	0.01	ENSMUSG00000024830.16	Rps6kb2	58988	protein_coding	ribosomal protein S6 kinase, polypeptide 2	chr19
4254	0	0.378393	0.01	ENSMUSG00000024968.13	Rcor2	104383	protein_coding	REST corepressor 2	chr19
4271	0	-0.217458	0.01	ENSMUSG00000024991.7	Eif3a	13669	protein_coding	eukaryotic translation initiation factor 3, subunit A	chr19
4285	0	-0.235466	0.01	ENSMUSG00000025019.15	Lcor	212391	protein_coding	ligand dependent nuclear receptor corepressor	chr19
4328	0	0.310342	0.01	ENSMUSG00000025137.15	Pcyt2	68671	protein_coding	phosphate cytidylyltransferase 2, ethanolamine	chr11
4414	0	-0.4528	0.01	ENSMUSG00000025278.8	Flnb	286940	protein_coding	filamin, beta	chr14
4415	0	-0.205483	0.01	ENSMUSG00000025280.7	Polr3a	218832	protein_coding	polymerase (RNA) III (DNA directed) polypeptide A	chr14
4416	0	0.265473	0.01	ENSMUSG00000025283.15	Sat1	20229	protein_coding	spermidine/spermine N1-acetyl transferase 1	chrX
4613	0	-0.612677	0.01	ENSMUSG00000025787.5	Tgm4	331046	processed_transcript	transglutaminase 4 (prostate)	chr9
4699	0	-0.172645	0.01	ENSMUSG00000025980.14	Hspd1	15510	protein_coding	heat shock protein 1 (chaperonin)	chr1
4889	0	-0.224974	0.01	ENSMUSG00000026356.15	Dars	226414	protein_coding	aspartyl-tRNA synthetase	chr1
4966	0	-0.216165	0.01	ENSMUSG00000026510.10	Trp53bp2	209456	protein_coding	transformation related protein 53 binding protein 2	chr1
4996	0	-0.731006	0.01	ENSMUSG00000026579.8	F5	14067	protein_coding	coagulation factor V	chr1
5047	0	-0.152709	0.01	ENSMUSG00000026663.6	Atf6	226641	protein_coding	activating transcription factor 6	chr1
5054	0	-0.301417	0.01	ENSMUSG00000026674.9	Ddr2	18214	protein_coding	discoidin domain receptor family, member 2	chr1
5182	0	-0.264559	0.01	ENSMUSG00000026915.16	Strbp	20744	nonsense_mediated_decay	spermatid perinuclear RNA binding protein	chr2
5269	0	-0.221752	0.01	ENSMUSG00000027109.16	Sp3	20687	protein_coding	trans-acting transcription factor 3	chr2
5291	0	-0.206063	0.01	ENSMUSG00000027177.14	Hipk3	15259	protein_coding	homeodomain interacting protein kinase 3	chr2
5309	0	0.202715	0.01	ENSMUSG00000027207.15	Galk2	69976	processed_transcript	galactokinase 2	chr2
5357	1	1.63855	0.01	ENSMUSG00000027301.7	Oxt	18429	protein_coding	oxytocin	chr2
5370	0	-0.509155	0.01	ENSMUSG00000027323.10	Rad51	19361	protein_coding	RAD51 recombinase	chr2
5379	0	0.6462	0.01	ENSMUSG00000027335.9	Adra1d	11550	protein_coding	adrenergic receptor, alpha 1d	chr2
5412	0	0.327531	0.01	ENSMUSG00000027384.6	Ndufaf5	69487	protein_coding	NADH dehydrogenase (ubiquinone) complex I, assembly factor 5	chr2
5431	0	-0.252851	0.01	ENSMUSG00000027422.15	Rrbp1	81910	processed_transcript	ribosome binding protein 1	chr2
5518	0	-0.170727	0.01	ENSMUSG00000027598.16	Itch	16396	retained_intron	itchy, E3 ubiquitin protein ligase	chr2
5569	0	-0.426012	0.01	ENSMUSG00000027699.19	Ect2	13605	protein_coding	ect2 oncogene	chr3
5672	0	0.511165	0.01	ENSMUSG00000027952.16	Pmvk	68603	protein_coding	phosphomevalonate kinase	chr3
5805	0	0.38013	0.01	ENSMUSG00000028185.12	Dnase2b	56629	protein_coding	deoxyribonuclease II beta	chr3
5916	0	-0.263858	0.01	ENSMUSG00000028414.16	Fktn	246179	protein_coding	fukutin	chr4
5953	0	0.304273	0.01	ENSMUSG00000028470.10	Hint2	68917	processed_transcript	histidine triad nucleotide binding protein 2	chr4
5967	0	-0.216389	0.01	ENSMUSG00000028514.15	Usp24	329908	protein_coding	ubiquitin specific peptidase 24	chr4
6002	0	0.226924	0.01	ENSMUSG00000028568.16	Btf3l4	70533	protein_coding	basic transcription factor 3-like 4	chr4
6061	0	-0.162277	0.01	ENSMUSG00000028668.5	Tceb3	27224	protein_coding	transcription elongation factor B (SIII), polypeptide 3	chr4
6093	0	0.191762	0.01	ENSMUSG00000028710.16	Atpaf1	230649	protein_coding	ATP synthase mitochondrial F1 complex assembly factor 1	chr4
6129	0	0.232042	0.01	ENSMUSG00000028785.12	Hpca	15444	protein_coding	hippocalcin	chr4
6137	0	0.339284	0.01	ENSMUSG00000028795.15	Ccdc28b	66264	processed_transcript	coiled coil domain containing 28B	chr4
6174	0	0.781328	0.01	ENSMUSG00000028859.14	Csf3r	12986	protein_coding	colony stimulating factor 3 receptor (granulocyte)	chr4
6210	0	0.457978	0.01	ENSMUSG00000028919.11	Arhgef19	213649	protein_coding	Rho guanine nucleotide exchange factor (GEF) 19	chr4
6318	0	0.216238	0.01	ENSMUSG00000029101.14	Rgs12	71729	protein_coding	regulator of G-protein signaling 12	chr5
6737	0	0.446686	0.01	ENSMUSG00000030034.11	Ino80b	70020	protein_coding	INO80 complex subunit B	chr6
6929	0	-0.220936	0.01	ENSMUSG00000030450.11	Oca2	18431	protein_coding	oculocutaneous albinism II	chr7
6932	0	-0.230067	0.01	ENSMUSG00000030465.19	Psd3	234353	protein_coding	pleckstrin and Sec7 domain containing 3	chr8
6960	0	-0.35502	0.01	ENSMUSG00000030528.12	Blm	12144	protein_coding	Bloom syndrome, RecQ helicase-like	chr7
6993	0	0.394436	0.01	ENSMUSG00000030598.15	Fbxo17	50760	protein_coding	F-box protein 17	chr7
7023	0	-0.243486	0.01	ENSMUSG00000030659.14	Nucb2	53322	protein_coding	nucleobindin 2	chr7
7044	0	0.186189	0.01	ENSMUSG00000030697.7	Ppp4c	56420	protein_coding	protein phosphatase 4, catalytic subunit	chr7
7106	0	0.334244	0.01	ENSMUSG00000030796.17	Tead2	21677	protein_coding	TEA domain family member 2	chr7
7115	0	0.210852	0.01	ENSMUSG00000030815.11	Phkg2	68961	retained_intron	phosphorylase kinase, gamma 2 (testis)	chr7
7196	0	-0.315003	0.01	ENSMUSG00000031026.15	Trim66	330627	protein_coding	tripartite motif-containing 66	chr7
7229	-1	-1.39756	0.01	ENSMUSG00000031131.11	Vgll1	170828	protein_coding	vestigial like 1 homolog (Drosophila)	chrX
7297	0	0.29298	0.01	ENSMUSG00000031283.16	Chrdl1	83453	protein_coding	chordin-like 1	chrX
7442	0	-0.172441	0.01	ENSMUSG00000031563.8	Wwc2	52357	protein_coding	WW, C2 and coiled-coil domain containing 2	chr8
7459	0	-0.210755	0.01	ENSMUSG00000031596.15	Slc7a2	11988	protein_coding	solute carrier family 7 (cationic amino acid transporter, y+ system), member 2	chr8
7495	0	-0.130885	0.01	ENSMUSG00000031666.15	Rbl2	19651	protein_coding	retinoblastoma-like 2	chr8
7578	0	-0.203269	0.01	ENSMUSG00000031823.14	Zdhhc7	102193	protein_coding	zinc finger, DHHC domain containing 7	chr8
7781	0	-0.150089	0.01	ENSMUSG00000032216.14	Nedd4	17999	protein_coding	neural precursor cell expressed, developmentally down-regulated 4	chr9
7800	0	-0.329372	0.01	ENSMUSG00000032253.13	Phip	83946	protein_coding	pleckstrin homology domain interacting protein	chr9
7945	0	0.446203	0.01	ENSMUSG00000032489.17	Kif9	16578	protein_coding	kinesin family member 9	chr9
8016	0	-0.638646	0.01	ENSMUSG00000032599.12	Ip6k2	76500	protein_coding	inositol hexaphosphate kinase 2	chr9
8055	0	0.432359	0.01	ENSMUSG00000032717.14	Mdfi	17240	protein_coding	MyoD family inhibitor	chr17
8119	0	-0.480376	0.01	ENSMUSG00000032908.9	Sgpp2	433323	protein_coding	sphingosine-1-phosphate phosphotase 2	chr1
8121	0	-0.241482	0.01	ENSMUSG00000032913.13	Lrig2	269473	protein_coding	leucine-rich repeats and immunoglobulin-like domains 2	chr3
8157	0	-0.162552	0.01	ENSMUSG00000033059.7	Pygb	110078	protein_coding	brain glycogen phosphorylase	chr2
8185	0	0.192716	0.01	ENSMUSG00000033161.10	Atp1a1	11928	protein_coding	ATPase, Na+/K+ transporting, alpha 1 polypeptide	chr3
8314	0	-0.179797	0.01	ENSMUSG00000033629.5	Hacd3	57874	protein_coding	3-hydroxyacyl-CoA dehydratase 3	chr9
8471	0	0.221845	0.01	ENSMUSG00000034165.16	Ccnd3	12445	protein_coding	cyclin D3	chr17
8482	0	0.326046	0.01	ENSMUSG00000034201.13	Gas2l1	78926	processed_transcript	growth arrest-specific 2 like 1	chr11
8484	0	-0.274184	0.01	ENSMUSG00000034205.16	Loxl2	94352	protein_coding	lysyl oxidase-like 2	chr14
8518	0	-0.477589	0.01	ENSMUSG00000034295.9	Fhod3	225288	protein_coding	formin homology 2 domain containing 3	chr18
8519	0	-0.2956	0.01	ENSMUSG00000034297.14	Med13	327987	protein_coding	mediator complex subunit 13	chr11
8521	0	-0.488713	0.01	ENSMUSG00000034303.6	Ccdc15	245902	protein_coding	coiled-coil domain containing 15	chr9
8533	0	-0.210153	0.01	ENSMUSG00000034333.15	Zbed4	223773	protein_coding	zinc finger, BED type containing 4	chr15
8588	0	-0.209989	0.01	ENSMUSG00000034501.6	Pcnx4	67708	protein_coding	pecanex homolog 4	chr12
8664	0	-0.387947	0.01	ENSMUSG00000034751.16	Mast4	328329	protein_coding	microtubule associated serine/threonine kinase family member 4	chr13
8689	0	0.328688	0.01	ENSMUSG00000034818.16	Celf5	319586	protein_coding	CUGBP, Elav-like family member 5	chr10
8723	0	-0.305973	0.01	ENSMUSG00000034912.16	Mdga2	320772	protein_coding	MAM domain containing glycosylphosphatidylinositol anchor 2	chr12
8740	0	0.294776	0.01	ENSMUSG00000034974.12	Dapk3	13144	protein_coding	death-associated protein kinase 3	chr10
8755	0	0.189008	0.01	ENSMUSG00000035027.17	Map2k2	26396	protein_coding	mitogen-activated protein kinase kinase 2	chr10
8772	0	0.5386	0.01	ENSMUSG00000035095.11	Fam167a	219148	protein_coding	family with sequence similarity 167, member A	chr14
8794	0	0.259028	0.01	ENSMUSG00000035172.15	Plekhh3	217198	nonsense_mediated_decay	pleckstrin homology domain containing, family H (with MyTH4 domain) member 3	chr11
8825	0	-0.181924	0.01	ENSMUSG00000035248.8	Zcchc6	214290	protein_coding	zinc finger, CCHC domain containing 6	chr13
8836	0	-0.368757	0.01	ENSMUSG00000035283.4	Adrb1	11554	protein_coding	adrenergic receptor, beta 1	chr19
8858	0	-0.850557	0.01	ENSMUSG00000035365.15	Parpbp	75317	protein_coding	PARP1 binding protein	chr10
8872	0	-0.271603	0.01	ENSMUSG00000035401.9	Emsy	233545	protein_coding	EMSY, BRCA2-interacting transcriptional repressor	chr7
8886	0	-0.62042	0.01	ENSMUSG00000035459.15	Stab2	192188	protein_coding	stabilin 2	chr10
9036	0	-0.178492	0.01	ENSMUSG00000036026.15	Tmem63b	224807	protein_coding	transmembrane protein 63b	chr17
9253	0	0.295582	0.01	ENSMUSG00000036820.11	Amdhd2	245847	processed_transcript	amidohydrolase domain containing 2	chr17
9263	0	0.275828	0.01	ENSMUSG00000036850.4	Mrpl41	107733	protein_coding	mitochondrial ribosomal protein L41	chr2
9323	0	0.39651	0.01	ENSMUSG00000036995.7	Asap3	230837	protein_coding	ArfGAP with SH3 domain, ankyrin repeat and PH domain 3	chr4
9361	0	-0.168788	0.01	ENSMUSG00000037111.9	Setd7	73251	protein_coding	SET domain containing (lysine methyltransferase) 7	chr3
9426	0	-0.180155	0.01	ENSMUSG00000037331.15	Larp1	73158	protein_coding	La ribonucleoprotein domain family, member 1	chr11
9470	0	-0.267582	0.01	ENSMUSG00000037446.13	Tulp1	22157	retained_intron	tubby like protein 1	chr17
9514	0	-0.217757	0.01	ENSMUSG00000037605.16	Adgrl3	319387	retained_intron	adhesion G protein-coupled receptor L3	chr5
9599	0	-0.279258	0.01	ENSMUSG00000037857.16	Nufip2	68564	protein_coding	nuclear fragile X mental retardation protein interacting protein 2	chr11
9670	0	-0.300712	0.01	ENSMUSG00000038047.18	Haus6	230376	protein_coding	HAUS augmin-like complex, subunit 6	chr4
9806	0	0.196466	0.01	ENSMUSG00000038398.8	Upf3a	67031	protein_coding	UPF3 regulator of nonsense transcripts homolog A (yeast)	chr8
9848	0	-0.186357	0.01	ENSMUSG00000038518.15	Jarid2	16468	processed_transcript	jumonji, AT rich interactive domain 2	chr13
9894	0	-0.189594	0.01	ENSMUSG00000038611.17	Phrf1	101471	nonsense_mediated_decay	PHD and ring finger domains 1	chr7
9901	0	0.340058	0.01	ENSMUSG00000038628.8	Polr3k	67005	protein_coding	polymerase (RNA) III (DNA directed) polypeptide K	chr2
9951	0	-0.293108	0.01	ENSMUSG00000038774.8	Ascc3	77987	protein_coding	activating signal cointegrator 1 complex subunit 3	chr10
10023	0	0.329535	0.01	ENSMUSG00000039001.12	Rps21	66481	protein_coding	ribosomal protein S21	chr2
10046	0	-0.410502	0.01	ENSMUSG00000039065.10	Fam173b	68073	processed_transcript	family with sequence similarity 173, member B	chr15
10135	0	-0.18786	0.01	ENSMUSG00000039285.12	Azi2	27215	protein_coding	5-azacytidine induced gene 2	chr9
10200	0	-0.216807	0.01	ENSMUSG00000039512.11	Uhrf1bp1	224648	protein_coding	UHRF1 (ICBP90) binding protein 1	chr17
10212	0	-0.826137	0.01	ENSMUSG00000039543.15	Cfap70	76670	protein_coding	cilia and flagella associated protein 70	chr14
10221	0	-0.271522	0.01	ENSMUSG00000039585.15	Myo9a	270163	protein_coding	myosin IXa	chr9
10226	0	0.224595	0.01	ENSMUSG00000039615.8	Stub1	56424	protein_coding	STIP1 homology and U-Box containing protein 1	chr17
10313	0	0.196575	0.01	ENSMUSG00000039850.16	Endov	338371	protein_coding	endonuclease V	chr11
10425	0	-0.293317	0.01	ENSMUSG00000040209.12	Zfp704	170753	protein_coding	zinc finger protein 704	chr3
10877	0	-0.228684	0.01	ENSMUSG00000041720.12	Pi4ka	224020	protein_coding	phosphatidylinositol 4-kinase, catalytic, alpha polypeptide	chr16
10892	0	-0.235142	0.01	ENSMUSG00000041771.13	Slc24a4	238384	protein_coding	solute carrier family 24 (sodium/potassium/calcium exchanger), member 4	chr12
10950	0	-0.149669	0.01	ENSMUSG00000041977.18	Arhgef11	213498	retained_intron	Rho guanine nucleotide exchange factor (GEF) 11	chr3
10985	0	-0.2172	0.01	ENSMUSG00000042121.16	Ssh1	231637	protein_coding	slingshot homolog 1 (Drosophila)	chr5
11010	0	0.22391	0.01	ENSMUSG00000042216.13	Sgsm1	52850	protein_coding	small G protein signaling modulator 1	chr5
11040	0	0.342886	0.01	ENSMUSG00000042312.9	S100a13	20196	protein_coding	S100 calcium binding protein A13	chr3
11042	0	-0.223118	0.01	ENSMUSG00000042323.16	Pbrm1	66923	protein_coding	polybromo 1	chr14
11048	0	0.454748	0.01	ENSMUSG00000042349.13	Ikbke	56489	retained_intron	inhibitor of kappaB kinase epsilon	chr1
11072	0	0.348268	0.01	ENSMUSG00000042419.8	Nfkbil1	18038	protein_coding	nuclear factor of kappa light polypeptide gene enhancer in B cells inhibitor like 1	chr17
11134	0	0.226196	0.01	ENSMUSG00000042608.15	Stk40	74178	protein_coding	serine/threonine kinase 40	chr4
11147	0	-0.141585	0.01	ENSMUSG00000042650.3	Alkbh5	268420	processed_transcript	alkB homolog 5, RNA demethylase	chr11
11154	0	0.253363	0.01	ENSMUSG00000042675.15	Ypel3	66090	protein_coding	yippee-like 3 (Drosophila)	chr7
11156	-1	-1.2289	0.01	ENSMUSG00000042678.16	Myo15	17910	protein_coding	myosin XV	chr11
11168	0	0.220488	0.01	ENSMUSG00000042712.10	Wbp5	22381	protein_coding	WW domain binding protein 5	chrX
11310	0	-0.344431	0.01	ENSMUSG00000043467.19	Zbtb37	240869	protein_coding	zinc finger and BTB domain containing 37	chr1
11522	0	0.264834	0.01	ENSMUSG00000044628.4	Rnf208	68846	protein_coding	ring finger protein 208	chr2
11601	0	-0.960137	0.01	ENSMUSG00000045053.1	Kcng3	225030	protein_coding	potassium voltage-gated channel, subfamily G, member 3	chr17
11845	0	0.362097	0.01	ENSMUSG00000046417.14	Lrrc75a	192976	protein_coding	leucine rich repeat containing 75A	chr11
12004	1	1.28673	0.01	ENSMUSG00000047237.13	Fbxw21	320082	protein_coding	F-box and WD-40 domain protein 21	chr9
12008	0	-0.248931	0.01	ENSMUSG00000047248.20	C2cd3	277939	protein_coding	C2 calcium-dependent domain containing 3	chr7
12012	0	0.260801	0.01	ENSMUSG00000047261.9	Gap43	14432	protein_coding	growth associated protein 43	chr16
12115	0	0.306931	0.01	ENSMUSG00000047843.16	Bri3	55950	protein_coding	brain protein I3	chr5
12170	0	-0.580485	0.01	ENSMUSG00000048126.16	Col6a3	12835	protein_coding	collagen, type VI, alpha 3	chr1
12300	0	-0.275861	0.01	ENSMUSG00000048915.12	Efna5	13640	protein_coding	ephrin A5	chr17
12353	0	-0.631367	0.01	ENSMUSG00000049252.17	Lrp1b	94217	processed_transcript	low density lipoprotein-related protein 1B (deleted in tumors)	chr2
12366	0	-0.383462	0.01	ENSMUSG00000049313.8	Sorl1	20660	protein_coding	sortilin-related receptor, LDLR class A repeats-containing	chr9
12442	0	-0.176458	0.01	ENSMUSG00000049739.10	Zfp646	233905	retained_intron	zinc finger protein 646	chr7
12449	0	-0.360589	0.01	ENSMUSG00000049791.4	Fzd4	14366	protein_coding	frizzled class receptor 4	chr7
12470	0	-0.269107	0.01	ENSMUSG00000049908.6	Gja8	14616	protein_coding	gap junction protein, alpha 8	chr3
12477	0	0.705974	0.01	ENSMUSG00000049946.7	BC030500	234290	protein_coding	cDNA sequence BC030500	chr8
12486	0	0.325509	0.01	ENSMUSG00000050002.13	Idnk	75731	protein_coding	idnK gluconokinase homolog (E. coli)	chr13
12499	0	0.292262	0.01	ENSMUSG00000050071.8	Bex1	19716	protein_coding	brain expressed X-linked 1	chrX
12547	1	1.0568	0.01	ENSMUSG00000050370.4	Ch25h	12642	protein_coding	cholesterol 25-hydroxylase	chr19
12603	0	-0.249665	0.01	ENSMUSG00000050737.13	Ptges	64292	protein_coding	prostaglandin E synthase	chr2
12604	0	0.233413	0.01	ENSMUSG00000050751.14	Pgbd5	209966	protein_coding	piggyBac transposable element derived 5	chr8
12626	0	0.275732	0.01	ENSMUSG00000050910.5	Cdr2l	237988	protein_coding	cerebellar degeneration-related protein 2-like	chr11
12675	0	-0.269105	0.01	ENSMUSG00000051166.9	Eml5	319670	protein_coding	echinoderm microtubule associated protein like 5	chr12
12687	0	0.20441	0.01	ENSMUSG00000051234.6	Rnf7	19823	protein_coding	ring finger protein 7	chr9
12725	0	-0.371617	0.01	ENSMUSG00000051396.15	Hspa14	50497	protein_coding	heat shock protein 14	chr2
12792	0	0.402794	0.01	ENSMUSG00000051860.13	Samd7	75953	nonsense_mediated_decay	sterile alpha motif domain containing 7	chr3
12886	-1	-1.61696	0.01	ENSMUSG00000052549.4	Arl13a	74448	protein_coding	ADP-ribosylation factor-like 13A	chrX
12888	0	-0.286498	0.01	ENSMUSG00000052557.11	Gan	209239	protein_coding	giant axonal neuropathy	chr8
12898	0	-0.291305	0.01	ENSMUSG00000052609.8	Plekhg3	263406	protein_coding	pleckstrin homology domain containing, family G (with RhoGef domain) member 3	chr12
12902	0	-0.191494	0.01	ENSMUSG00000052632.15	Asap2	211914	protein_coding	ArfGAP with SH3 domain, ankyrin repeat and PH domain 2	chr12
13043	0	-0.323014	0.01	ENSMUSG00000053617.11	Sh3pxd2a	14218	protein_coding	SH3 and PX domains 2A	chr19
13093	0	-0.268825	0.01	ENSMUSG00000053985.10	Zfp14	243906	protein_coding	zinc finger protein 14	chr7
13102	0	-0.256541	0.01	ENSMUSG00000054051.6	Ercc6	319955	protein_coding	excision repair cross-complementing rodent repair deficiency, complementation group 6	chr14
13156	0	0.264359	0.01	ENSMUSG00000054428.12	Atpif1	11983	protein_coding	ATPase inhibitory factor 1	chr4
13157	0	0.389553	0.01	ENSMUSG00000054434.14	Tmem120b	330189	processed_transcript	transmembrane protein 120B	chr5
13163	0	-0.17136	0.01	ENSMUSG00000054469.13	Lclat1	225010	protein_coding	lysocardiolipin acyltransferase 1	chr17
13208	0	-0.344483	0.01	ENSMUSG00000054752.16	Fsd1l	319636	protein_coding	fibronectin type III and SPRY domain containing 1-like	chr4
13211	0	0.158764	0.01	ENSMUSG00000054766.13	Set	56086	protein_coding	SET nuclear oncogene	chr2
13286	0	-0.222535	0.01	ENSMUSG00000055320.17	Tead1	21676	protein_coding	TEA domain family member 1	chr7
13289	0	-0.887507	0.01	ENSMUSG00000055333.14	Fat2	245827	protein_coding	FAT atypical cadherin 2	chr11
13317	0	-0.45941	0.01	ENSMUSG00000055540.15	Epha6	13840	protein_coding	Eph receptor A6	chr16
13361	0	0.547117	0.01	ENSMUSG00000055862.6	Izumo4	71564	protein_coding	IZUMO family member 4	chr10
13396	0	0.218441	0.01	ENSMUSG00000056091.12	St3gal5	20454	protein_coding	ST3 beta-galactoside alpha-2,3-sialyltransferase 5	chr6
13566	0	0.533454	0.01	ENSMUSG00000057359.7	Gm17494	(Empty)	antisense	NULL	chr3
13673	0	-0.270005	0.01	ENSMUSG00000058325.6	Dock1	330662	retained_intron	dedicator of cytokinesis 1	chr7
13721	0	0.423782	0.01	ENSMUSG00000058715.11	Fcer1g	14127	protein_coding	Fc receptor, IgE, high affinity I, gamma polypeptide	chr1
13871	0	-0.396908	0.01	ENSMUSG00000060012.7	Kif13b	16554	protein_coding	kinesin family member 13B	chr14
13888	0	0.325959	0.01	ENSMUSG00000060152.14	Pop5	117109	protein_coding	processing of precursor 5, ribonuclease P/MRP family (S. cerevisiae)	chr5
13994	0	0.368536	0.01	ENSMUSG00000061046.9	Haghl	68977	protein_coding	hydroxyacylglutathione hydrolase-like	chr17
14064	0	0.252981	0.01	ENSMUSG00000061650.6	Med9	192191	protein_coding	mediator complex subunit 9	chr11
14229	0	-0.212256	0.01	ENSMUSG00000063047.9	Zfp780b	338354	protein_coding	zinc finger protein 780B	chr7
14409	0	0.422696	0.01	ENSMUSG00000064339.1	mt-Rnr2	(Empty)	Mt_rRNA	NULL	chrM
14448	0	-0.249742	0.01	ENSMUSG00000066148.3	Prpf4	70052	protein_coding	pre-mRNA processing factor 4	chr4
14663	0	0.3082	0.01	ENSMUSG00000068523.12	Gng5	14707	protein_coding	guanine nucleotide binding protein (G protein), gamma 5	chr3
14691	0	-0.133371	0.01	ENSMUSG00000068823.10	Csde1	229663	protein_coding	cold shock domain containing E1, RNA binding	chr3
14695	0	-0.33877	0.01	ENSMUSG00000068874.13	Selenbp1	20341	nonsense_mediated_decay	selenium binding protein 1	chr3
14722	0	0.353587	0.01	ENSMUSG00000069171.13	Nr2f1	13865	protein_coding	nuclear receptor subfamily 2, group F, member 1	chr13
14791	0	0.25768	0.01	ENSMUSG00000070283.4	Ndufaf3	66706	protein_coding	NADH dehydrogenase (ubiquinone) 1 alpha subcomplex, assembly factor 3	chr9
14866	0	-0.398256	0.01	ENSMUSG00000070730.11	Rmdn3	67809	protein_coding	regulator of microtubule dynamics 3	chr2
14878	0	0.583408	0.01	ENSMUSG00000070858.11	Gm1673	381633	protein_coding	predicted gene 1673	chr5
14920	0	0.362212	0.01	ENSMUSG00000071234.2	Syndig1l	627191	protein_coding	synapse differentiation inducing 1 like	chr12
15008	0	0.223828	0.01	ENSMUSG00000071866.11	Ppia	268373	protein_coding	peptidylprolyl isomerase A	chr11
15084	0	-0.228577	0.01	ENSMUSG00000073016.3	Uprt	331487	protein_coding	uracil phosphoribosyltransferase	chrX
15130	0	0.518431	0.01	ENSMUSG00000073433.10	Arhgdig	14570	nonsense_mediated_decay	Rho GDP dissociation inhibitor (GDI) gamma	chr17
15139	0	0.495581	0.01	ENSMUSG00000073478.6	D730003I15Rik	(Empty)	lincRNA	NULL	chr1
[truncated: 1,303 more rows]

## Sheet: P15 HET vs KO
(Row Number)	result	log2 fold changes	adjusted p-values	Genes.ENSEMBL	Genes.SYMBOL	Genes.ENTREZID	Genes.TranscriptType	Genes.GENENAME	Genes.Chromosome
10818	0	0.831591	1e-06	ENSMUSG00000041534.8	Rbp3	19661	protein_coding	retinol binding protein 3, interstitial	chr14
652	0	-0.33109	0.004	ENSMUSG00000004460.16	Dnajb11	67838	protein_coding	DnaJ heat shock protein family (Hsp40) member B11	chr16
7665	-1	-1.09483	0.004	ENSMUSG00000031966.7	Glb1l3	70893	protein_coding	galactosidase, beta 1 like 3	chr9
3570	0	-0.280997	0.006	ENSMUSG00000022964.14	Tmem50b	77975	protein_coding	transmembrane protein 50B	chr16
4685	0	0.359353	0.006	ENSMUSG00000025949.16	Pikfyve	18711	retained_intron	phosphoinositide kinase, FYVE finger containing	chr1
4888	-1	-1.08482	0.006	ENSMUSG00000026355.11	Mcm6	17219	protein_coding	minichromosome maintenance complex component 6	chr1
5332	0	-0.352425	0.006	ENSMUSG00000027248.13	Pdia3	14827	protein_coding	protein disulfide isomerase associated 3	chr2
6196	0	0.47024	0.006	ENSMUSG00000028893.8	Sesn2	230784	protein_coding	sestrin 2	chr4
7296	0	0.3925	0.006	ENSMUSG00000031278.12	Acsl4	50790	protein_coding	acyl-CoA synthetase long-chain family member 4	chrX
7661	0	0.250467	0.006	ENSMUSG00000031960.14	Aars	234734	protein_coding	alanyl-tRNA synthetase	chr8
8511	0	-0.529341	0.006	ENSMUSG00000034274.11	Thoc5	107829	protein_coding	THO complex 5	chr11
10254	0	0.325593	0.006	ENSMUSG00000039683.16	Sdk1	330222	protein_coding	sidekick cell adhesion molecule 1	chr5
10763	0	0.402466	0.006	ENSMUSG00000041313.14	Slc7a1	11987	protein_coding	solute carrier family 7 (cationic amino acid transporter, y+ system), member 1	chr5
11853	0	0.506939	0.006	ENSMUSG00000046449.15	C77370	245555	protein_coding	expressed sequence C77370	chrX
17287	-1	-1.02028	0.006	ENSMUSG00000099338.1	2810030D12Rik	(Empty)	bidirectional_promoter_lncRNA	NULL	chr8
17559	0	-0.812999	0.006	ENSMUSG00000103108.2	Rncr4	(Empty)	lincRNA	NULL	chr6
17908	1	2.89124	0.006	ENSMUSG00000106048.1	Gm42444	(Empty)	TEC	NULL	chr5
18160	0	0.54027	0.006	ENSMUSG00000108555.1	Gm18310	(Empty)	TEC	NULL	chr7
12259	0	0.355484	0.007	ENSMUSG00000048661.14	Lemd3	380664	protein_coding	LEM domain containing 3	chr10
14473	0	0.40317	0.008	ENSMUSG00000066392.11	Nrxn3	18191	retained_intron	neurexin III	chr12
585	0	0.333876	0.009	ENSMUSG00000003847.16	Nfat5	54446	retained_intron	nuclear factor of activated T cells 5	chr8
2984	0	0.262302	0.009	ENSMUSG00000021820.16	Camk2g	12325	protein_coding	calcium/calmodulin-dependent protein kinase II gamma	chr14
8162	0	-0.505347	0.009	ENSMUSG00000033066.15	Gas7	14457	protein_coding	growth arrest specific 7	chr11
10267	0	0.367806	0.009	ENSMUSG00000039716.12	Dock3	208869	protein_coding	dedicator of cyto-kinesis 3	chr9
17458	0	-0.752605	0.009	ENSMUSG00000102375.1	A930036K24Rik	(Empty)	TEC	NULL	chr9
18224	1	1.54442	0.009	ENSMUSG00000109125.1	Gm45159	(Empty)	lincRNA	NULL	chr7
422	0	-0.441218	0.01	ENSMUSG00000002763.16	Pex6	224824	protein_coding	peroxisomal biogenesis factor 6	chr17
583	0	-0.62506	0.01	ENSMUSG00000003814.8	Calr	12317	protein_coding	calreticulin	chr8
1465	0	-0.336694	0.01	ENSMUSG00000015656.16	Hspa8	15481	protein_coding	heat shock protein 8	chr9
1684	0	-0.355297	0.01	ENSMUSG00000018102.4	Hist1h2bc	68024	protein_coding	histone cluster 1, H2bc	chr13
1826	0	-0.400314	0.01	ENSMUSG00000019039.13	Dalrd3	67789	protein_coding	DALR anticodon binding domain containing 3	chr9
1955	0	0.517322	0.01	ENSMUSG00000019852.6	Arfgef3	215821	protein_coding	ARFGEF family member 3	chr10
2044	0	-0.605451	0.01	ENSMUSG00000020048.13	Hsp90b1	22027	retained_intron	heat shock protein 90, beta (Grp94), member 1	chr10
2158	0	0.558494	0.01	ENSMUSG00000020255.8	D10Wsu102e	28109	protein_coding	DNA segment, Chr 10, Wayne State University 102, expressed	chr10
2326	0	-0.442449	0.01	ENSMUSG00000020571.12	Pdia6	71853	retained_intron	protein disulfide isomerase associated 6	chr12
2338	0	-0.356481	0.01	ENSMUSG00000020592.14	Sdc1	20969	protein_coding	syndecan 1	chr12
2532	0	-0.477284	0.01	ENSMUSG00000020912.4	Krt12	268482	protein_coding	keratin 12	chr11
2634	0	-0.227174	0.01	ENSMUSG00000021123.12	Rdh12	77974	protein_coding	retinol dehydrogenase 12	chr12
2667	0	-0.464266	0.01	ENSMUSG00000021196.13	Pfkp	56421	retained_intron	phosphofructokinase, platelet	chr13
2974	0	-0.36653	0.01	ENSMUSG00000021804.5	Rgr	57811	protein_coding	retinal G protein coupled receptor	chr14
2996	0	-0.250532	0.01	ENSMUSG00000021848.15	Otx2	18424	protein_coding	orthodenticle homeobox 2	chr14
3352	0	0.423483	0.01	ENSMUSG00000022533.13	Atp13a3	224088	protein_coding	ATPase type 13A3	chr16
3441	0	0.3687	0.01	ENSMUSG00000022708.16	Zbtb20	56490	retained_intron	zinc finger and BTB domain containing 20	chr16
3470	0	-0.617146	0.01	ENSMUSG00000022769.7	Sdf2l1	64136	protein_coding	stromal cell-derived factor 2-like 1	chr16
3668	0	-0.588426	0.01	ENSMUSG00000023272.3	Creld2	76737	protein_coding	cysteine-rich with EGF-like domains 2	chr15
3711	0	0.256387	0.01	ENSMUSG00000023845.6	Lnpep	240028	protein_coding	leucyl/cystinyl aminopeptidase	chr17
4073	0	0.413489	0.01	ENSMUSG00000024598.8	Fbn2	14119	protein_coding	fibrillin 2	chr18
4100	0	0.365839	0.01	ENSMUSG00000024665.7	Fads2	56473	protein_coding	fatty acid desaturase 2	chr19
4434	0	-0.456575	0.01	ENSMUSG00000025350.15	Rdh5	19682	protein_coding	retinol dehydrogenase 5	chr10
4539	0	0.244179	0.01	ENSMUSG00000025571.13	Tnrc6c	217351	protein_coding	trinucleotide repeat containing 6C	chr11
4630	0	-0.301042	0.01	ENSMUSG00000025823.9	Pdia4	12304	protein_coding	protein disulfide isomerase associated 4	chr6
4703	0	-0.306485	0.01	ENSMUSG00000025986.6	Slc39a10	227059	protein_coding	solute carrier family 39 (zinc transporter), member 10	chr1
4708	0	-0.262905	0.01	ENSMUSG00000026000.16	Lancl1	14768	protein_coding	LanC (bacterial lantibiotic synthetase component C)-like 1	chr1
4855	0	-0.200217	0.01	ENSMUSG00000026277.13	Stk25	59041	protein_coding	serine/threonine kinase 25 (yeast)	chr1
5109	0	0.301845	0.01	ENSMUSG00000026787.3	Gad2	14417	protein_coding	glutamic acid decarboxylase 2	chr2
5159	0	-0.516615	0.01	ENSMUSG00000026864.13	Hspa5	14828	protein_coding	heat shock protein 5	chr2
5645	0	-0.285243	0.01	ENSMUSG00000027883.15	Gpsm2	76123	protein_coding	G-protein signalling modulator 2 (AGS3-like, C. elegans)	chr3
5673	0	-0.35616	0.01	ENSMUSG00000027953.13	Slc50a1	19729	nonsense_mediated_decay	solute carrier family 50 (sugar transporter), member 1	chr3
6234	0	-0.274079	0.01	ENSMUSG00000028962.14	Slc4a2	20535	protein_coding	solute carrier family 4 (anion exchanger), member 2	chr5
6432	0	-0.423961	0.01	ENSMUSG00000029330.8	Cds1	74596	protein_coding	CDP-diacylglycerol synthase 1	chr5
7353	0	0.346465	0.01	ENSMUSG00000031386.14	Hcfc1	15161	protein_coding	host cell factor C1	chrX
7359	0	0.248217	0.01	ENSMUSG00000031393.16	Mecp2	17257	protein_coding	methyl CpG binding protein 2	chrX
7515	0	0.283061	0.01	ENSMUSG00000031709.15	Tbc1d9	71310	protein_coding	TBC1 domain family, member 9	chr8
7862	0	-0.425691	0.01	ENSMUSG00000032348.5	Gsta4	14860	protein_coding	glutathione S-transferase, alpha 4	chr9
8098	0	0.383973	0.01	ENSMUSG00000032846.9	Zswim6	67263	protein_coding	zinc finger SWIM-type containing 6	chr13
8356	0	0.295946	0.01	ENSMUSG00000033773.14	Rpap2	231571	protein_coding	RNA polymerase II associated protein 2	chr5
8493	0	-0.894008	0.01	ENSMUSG00000034224.14	Slc38a8	234788	protein_coding	solute carrier family 38, member 8	chr8
8658	0	0.425799	0.01	ENSMUSG00000034731.9	Dgkh	380921	protein_coding	diacylglycerol kinase, eta	chr14
8694	0	0.27313	0.01	ENSMUSG00000034832.15	Tet3	194388	protein_coding	tet methylcytosine dioxygenase 3	chr6
8732	0	0.203528	0.01	ENSMUSG00000034940.15	Synrg	217030	protein_coding	synergin, gamma	chr11
8930	0	0.259814	0.01	ENSMUSG00000035623.14	Rsf1	233532	retained_intron	remodeling and spacing factor 1	chr7
9514	0	0.30289	0.01	ENSMUSG00000037605.16	Adgrl3	319387	retained_intron	adhesion G protein-coupled receptor L3	chr5
9538	0	0.331721	0.01	ENSMUSG00000037674.15	Rfx7	319758	protein_coding	regulatory factor X, 7	chr9
10065	-1	-1.01389	0.01	ENSMUSG00000039110.14	Mycbpap	104601	processed_transcript	MYCBP associated protein	chr11
10129	0	0.235954	0.01	ENSMUSG00000039262.16	Prrc2b	227723	protein_coding	proline-rich coiled-coil 2B	chr2
10926	0	-0.486018	0.01	ENSMUSG00000041889.7	Shisa4	77552	protein_coding	shisa family member 4	chr1
10936	0	-0.463274	0.01	ENSMUSG00000041926.15	Rnpep	215615	protein_coding	arginyl aminopeptidase (aminopeptidase B)	chr1
11633	0	0.429979	0.01	ENSMUSG00000045215.16	Asxl3	211961	retained_intron	additional sex combs like 3 (Drosophila)	chr18
12060	0	0.294273	0.01	ENSMUSG00000047554.14	Tmem41b	233724	protein_coding	transmembrane protein 41B	chr7
12421	0	0.343703	0.01	ENSMUSG00000049630.6	C1ql3	227580	protein_coding	C1q-like 3	chr2
12574	0	0.313541	0.01	ENSMUSG00000050556.9	Kcnb1	16500	protein_coding	potassium voltage gated channel, Shab-related subfamily, member 1	chr2
13045	0	0.233238	0.01	ENSMUSG00000053641.8	Dennd4a	102442	protein_coding	DENN/MADD domain containing 4A	chr9
14050	0	-0.546132	0.01	ENSMUSG00000061527.6	Krt5	110308	protein_coding	keratin 5	chr15
14201	0	-0.277315	0.01	ENSMUSG00000062825.15	Actg1	11465	protein_coding	actin, gamma, cytoplasmic 1	chr11
14434	0	-0.233111	0.01	ENSMUSG00000066026.14	Dhrs3	20148	protein_coding	dehydrogenase/reductase (SDR family) member 3	chr4
14705	0	0.221429	0.01	ENSMUSG00000068966.10	Zbtb34	241311	protein_coding	zinc finger and BTB domain containing 34	chr2
14919	0	0.274981	0.01	ENSMUSG00000071226.11	Cecr2	330409	retained_intron	cat eye syndrome chromosome region, candidate 2	chr6
14943	0	0.463419	0.01	ENSMUSG00000071424.10	Grid2	14804	processed_transcript	glutamate receptor, ionotropic, delta 2	chr6
15460	0	-0.680181	0.01	ENSMUSG00000075593.10	Gal3st4	330217	protein_coding	galactose-3-O-sulfotransferase 4	chr5
15547	0	-0.955569	0.01	ENSMUSG00000078588.10	Ccdc24	381546	protein_coding	coiled-coil domain containing 24	chr4
15562	0	0.328731	0.01	ENSMUSG00000078671.11	Chd2	244059	protein_coding	chromodomain helicase DNA binding protein 2	chr7
15635	-1	-3.72377	0.01	ENSMUSG00000078965.5	Gm12033	(Empty)	processed_pseudogene	NULL	chr11
15733	0	-0.50489	0.01	ENSMUSG00000079484.12	Phyhd1	227696	protein_coding	phytanoyl-CoA dioxygenase domain containing 1	chr2
15922	-1	-1.43319	0.01	ENSMUSG00000083718.2	Ccnb2-ps	(Empty)	processed_transcript	NULL	chr8
15989	0	-0.847027	0.01	ENSMUSG00000084989.3	Crocc2	381284	protein_coding	ciliary rootlet coiled-coil, rootletin family member 2	chr1
16006	0	-0.843163	0.01	ENSMUSG00000085105.2	Gm12758	(Empty)	antisense	NULL	chr7
16032	0	0.79771	0.01	ENSMUSG00000085304.1	Gm12802	(Empty)	antisense	NULL	chr4
16527	0	0.592756	0.01	ENSMUSG00000090673.1	Gm340	(Empty)	protein_coding	NULL	chr19
17342	0	-0.940995	0.01	ENSMUSG00000100259.1	Gm29236	(Empty)	unprocessed_pseudogene	NULL	chr12
17453	1	1.42037	0.01	ENSMUSG00000102319.1	Gm37626	(Empty)	TEC	NULL	chr1
17700	-1	-1.2117	0.01	ENSMUSG00000104190.1	Gm10472	(Empty)	TEC	NULL	chr5
17753	1	1.71672	0.01	ENSMUSG00000104571.1	Gm43010	(Empty)	TEC	NULL	chr3
17987	0	-0.750833	0.01	ENSMUSG00000106887.1	A930005G22Rik	(Empty)	TEC	NULL	chr5
18015	1	2.44945	0.01	ENSMUSG00000107083.1	Gm43313	(Empty)	TEC	NULL	chr5
18051	1	2.21794	0.01	ENSMUSG00000107364.1	Gm43051	(Empty)	TEC	NULL	chr5
18266	1	1.43913	0.01	ENSMUSG00000109498.1	Gm45222	(Empty)	TEC	NULL	chr7
18288	1	2.406	0.01	ENSMUSG00000109652.1	RP23-372N15.4	(Empty)	TEC	NULL	chr8
18356	1	1.28947	0.01	ENSMUSG00000110246.1	RP23-127M7.1	(Empty)	lincRNA	NULL	chr8
346	0	0.214915	0.02	ENSMUSG00000002222.14	Rmnd5a	68477	protein_coding	required for meiotic nuclear division 5 homolog A	chr6
560	0	-0.330036	0.02	ENSMUSG00000003581.14	Rnf215	71673	protein_coding	ring finger protein 215	chr11
579	0	-0.382512	0.02	ENSMUSG00000003809.14	Gcdh	270076	protein_coding	glutaryl-Coenzyme A dehydrogenase	chr8
1086	0	-0.504997	0.02	ENSMUSG00000008822.15	Acyp1	66204	protein_coding	acylphosphatase 1, erythrocyte (common) type	chr12
1242	0	-0.587931	0.02	ENSMUSG00000011658.15	Fuz	70300	protein_coding	fuzzy planar cell polarity protein	chr7
1372	0	-0.940738	0.02	ENSMUSG00000014782.15	Plekhg4	102075	protein_coding	pleckstrin homology domain containing, family G (with RhoGef domain) member 4	chr8
1442	0	-0.301755	0.02	ENSMUSG00000015461.15	Atf6b	12915	protein_coding	activating transcription factor 6 beta	chr17
1523	0	0.429437	0.02	ENSMUSG00000016150.15	Tenm1	23963	protein_coding	teneurin transmembrane protein 1	chrX
1953	0	-0.301587	0.02	ENSMUSG00000019850.11	Tnfaip3	21929	protein_coding	tumor necrosis factor, alpha-induced protein 3	chr10
2288	0	-0.346013	0.02	ENSMUSG00000020484.18	Xbp1	22433	protein_coding	X-box binding protein 1	chr11
2450	0	0.274792	0.02	ENSMUSG00000020785.17	Camkk1	55984	retained_intron	calcium/calmodulin-dependent protein kinase kinase 1, alpha	chr11
2551	0	0.315684	0.02	ENSMUSG00000020941.7	Map3k14	53859	protein_coding	mitogen-activated protein kinase kinase kinase 14	chr11
2606	0	0.280934	0.02	ENSMUSG00000021068.15	Nin	18080	protein_coding	ninein	chr12
2741	-1	-1.4582	0.02	ENSMUSG00000021335.13	Slc17a1	20504	protein_coding	solute carrier family 17 (sodium phosphate), member 1	chr13
3024	0	-0.246414	0.02	ENSMUSG00000021913.7	Ogdhl	239017	protein_coding	oxoglutarate dehydrogenase-like	chr14
3313	0	0.435719	0.02	ENSMUSG00000022462.6	Slc38a2	67760	protein_coding	solute carrier family 38, member 2	chr15
3314	0	0.263713	0.02	ENSMUSG00000022463.7	Srebf2	20788	protein_coding	sterol regulatory element binding factor 2	chr15
3464	0	-0.294465	0.02	ENSMUSG00000022761.10	Lztr1	66863	protein_coding	leucine-zipper-like transcriptional regulator, 1	chr16
3495	0	0.21477	0.02	ENSMUSG00000022811.16	Zfp148	22661	protein_coding	zinc finger protein 148	chr16
3543	0	0.231824	0.02	ENSMUSG00000022897.14	Dyrk1a	13548	protein_coding	dual-specificity tyrosine-(Y)-phosphorylation regulated kinase 1a	chr16
3562	0	-0.261714	0.02	ENSMUSG00000022949.9	Clic6	209195	protein_coding	chloride intracellular channel 6	chr16
3943	0	-0.482008	0.02	ENSMUSG00000024325.8	Ring1	19763	protein_coding	ring finger protein 1	chr17
4167	0	0.257235	0.02	ENSMUSG00000024811.11	Tnks2	74493	protein_coding	tankyrase, TRF1-interacting ankyrin-related ADP-ribose polymerase 2	chr19
4227	0	0.226276	0.02	ENSMUSG00000024924.14	Vldlr	22359	retained_intron	very low density lipoprotein receptor	chr19
4639	0	0.228672	0.02	ENSMUSG00000025867.8	Cplx2	12890	protein_coding	complexin 2	chr13
4675	0	-0.381042	0.02	ENSMUSG00000025931.15	Paqr8	74229	protein_coding	progestin and adipoQ receptor family member VIII	chr1
4889	0	-0.273515	0.02	ENSMUSG00000026356.15	Dars	226414	protein_coding	aspartyl-tRNA synthetase	chr1
5124	0	0.274407	0.02	ENSMUSG00000026812.16	Tsc1	64930	nonsense_mediated_decay	tuberous sclerosis 1	chr2
5768	0	-0.688664	0.02	ENSMUSG00000028115.16	Bnipl	171388	protein_coding	BCL2/adenovirus E1B 19kD interacting protein like	chr3
5775	0	-0.340357	0.02	ENSMUSG00000028128.13	F3	14066	protein_coding	coagulation factor III	chr3
6009	0	0.184074	0.02	ENSMUSG00000028580.15	Pum1	80912	protein_coding	pumilio RNA-binding family member 1	chr4
6026	0	0.40252	0.02	ENSMUSG00000028613.14	Lrp8	16975	nonsense_mediated_decay	low density lipoprotein receptor-related protein 8, apolipoprotein e receptor	chr4
6537	0	-0.531718	0.02	ENSMUSG00000029524.16	Sirt4	75387	protein_coding	sirtuin 4	chr5
6612	0	-0.415238	0.02	ENSMUSG00000029663.10	Gngt1	14699	protein_coding	guanine nucleotide binding protein (G protein), gamma transducing activity polypeptide 1	chr6
6665	0	0.239291	0.02	ENSMUSG00000029777.10	Gars	353172	protein_coding	glycyl-tRNA synthetase	chr6
6754	0	-0.220415	0.02	ENSMUSG00000030062.7	Rpn1	103963	protein_coding	ribophorin I	chr6
6820	0	0.164686	0.02	ENSMUSG00000030213.12	Atf7ip	54343	protein_coding	activating transcription factor 7 interacting protein	chr6
6858	0	-0.452974	0.02	ENSMUSG00000030281.16	Il17rc	171095	protein_coding	interleukin 17 receptor C	chr6
7196	0	0.403262	0.02	ENSMUSG00000031026.15	Trim66	330627	protein_coding	tripartite motif-containing 66	chr7
7459	0	0.244591	0.02	ENSMUSG00000031596.15	Slc7a2	11988	protein_coding	solute carrier family 7 (cationic amino acid transporter, y+ system), member 2	chr8
7572	0	-0.405627	0.02	ENSMUSG00000031816.15	Mthfsd	234814	protein_coding	methenyltetrahydrofolate synthetase domain containing	chr8
7823	0	-0.607562	0.02	ENSMUSG00000032292.8	Nr2e3	23958	retained_intron	nuclear receptor subfamily 2, group E, member 3	chr9
7877	0	-0.337988	0.02	ENSMUSG00000032373.14	Car12	76459	protein_coding	carbonic anhydrase 12	chr9
7907	0	0.358459	0.02	ENSMUSG00000032413.12	Rasa2	114713	protein_coding	RAS p21 protein activator 2	chr9
7999	0	-0.424398	0.02	ENSMUSG00000032575.16	Manf	74840	protein_coding	mesencephalic astrocyte-derived neurotrophic factor	chr9
8208	0	0.310248	0.02	ENSMUSG00000033237.18	Arid2	77044	protein_coding	AT rich interactive domain 2 (ARID, RFX-like)	chr15
8571	0	-0.32129	0.02	ENSMUSG00000034452.7	Slc24a1	214111	protein_coding	solute carrier family 24 (sodium/potassium/calcium exchanger), member 1	chr9
8693	0	-0.381062	0.02	ENSMUSG00000034829.8	Nxnl1	234404	protein_coding	nucleoredoxin-like 1	chr8
8731	0	-0.290608	0.02	ENSMUSG00000034936.2	Arl4d	80981	protein_coding	ADP-ribosylation factor-like 4D	chr11
9077	0	-0.311818	0.02	ENSMUSG00000036169.5	Sostdc1	66042	protein_coding	sclerostin domain containing 1	chr12
9453	0	0.253225	0.02	ENSMUSG00000037395.15	Rcor3	214742	protein_coding	REST corepressor 3	chr1
9836	0	0.240366	0.02	ENSMUSG00000038495.14	Otud7b	229603	protein_coding	OTU domain containing 7B	chr3
9922	0	-0.707581	0.02	ENSMUSG00000038695.13	Josd2	66124	protein_coding	Josephin domain containing 2	chr7
10366	0	0.35391	0.02	ENSMUSG00000040010.10	Slc7a5	20539	protein_coding	solute carrier family 7 (cationic amino acid transporter, y+ system), member 5	chr8
11084	0	0.495435	0.02	ENSMUSG00000042453.14	Reln	19699	protein_coding	reelin	chr5
11122	0	-0.365431	0.02	ENSMUSG00000042579.2	4632404H12Rik	74034	lincRNA	RIKEN cDNA 4632404H12 gene	chr3
11459	0	0.271984	0.02	ENSMUSG00000044308.17	Ubr3	68795	protein_coding	ubiquitin protein ligase E3 component n-recognin 3	chr2
11590	0	0.242908	0.02	ENSMUSG00000045005.9	Fzd5	14367	protein_coding	frizzled class receptor 5	chr1
11985	0	0.320499	0.02	ENSMUSG00000047141.5	Zfp654	72020	protein_coding	zinc finger protein 654	chr16
12318	0	0.324851	0.02	ENSMUSG00000049001.5	Ndnf	68169	protein_coding	neuron-derived neurotrophic factor	chr6
12370	0	0.376848	0.02	ENSMUSG00000049336.16	Tenm2	23964	protein_coding	teneurin transmembrane protein 2	chr11
12411	0	0.426321	0.02	ENSMUSG00000049577.15	Zfpm1	22761	protein_coding	zinc finger protein, multitype 1	chr8
12706	0	0.317731	0.02	ENSMUSG00000051323.16	Pcdh19	279653	protein_coding	protocadherin 19	chrX
12780	0	-0.683022	0.02	ENSMUSG00000051736.8	Fam229b	66337	protein_coding	family with sequence similarity 229, member B	chr10
13804	0	0.364997	0.02	ENSMUSG00000059474.13	Mbtd1	103537	protein_coding	mbt domain containing 1	chr11
14208	0	0.260945	0.02	ENSMUSG00000062901.2	Klhl24	75785	protein_coding	kelch-like 24	chr16
14358	0	0.360556	0.02	ENSMUSG00000063972.13	Nr6a1	14536	protein_coding	nuclear receptor subfamily 6, group A, member 1	chr2
14530	0	-0.542702	0.02	ENSMUSG00000067006.12	Serpinb5	20724	protein_coding	serine (or cysteine) peptidase inhibitor, clade B, member 5	chr1
14631	0	-0.4371	0.02	ENSMUSG00000068184.6	Ndufaf2	75597	protein_coding	NADH dehydrogenase (ubiquinone) 1 alpha subcomplex, assembly factor 2	chr13
14967	-1	-1.18532	0.02	ENSMUSG00000071637.5	Cebpd	12609	protein_coding	CCAAT/enhancer binding protein (C/EBP), delta	chr16
15160	0	-0.626158	0.02	ENSMUSG00000073609.9	D2hgdh	98314	protein_coding	D-2-hydroxyglutarate dehydrogenase	chr1
15971	0	-0.827534	0.02	ENSMUSG00000084885.7	3010001F23Rik	75693	processed_transcript	RIKEN cDNA 3010001F23 gene	chrX
16041	0	-0.979057	0.02	ENSMUSG00000085376.1	Gm14508	(Empty)	antisense	NULL	chr5
16048	-1	-1.13312	0.02	ENSMUSG00000085403.1	Gm13068	(Empty)	antisense	NULL	chr4
16166	-1	-1.24137	0.02	ENSMUSG00000086264.9	Gm15850	329253	processed_transcript	predicted gene 15850	chr1
17091	0	-0.778785	0.02	ENSMUSG00000097545.7	Mir124a-1hg	268755	lincRNA	Mir124-1 host gene (non-protein coding)	chr14
17350	0	-0.520209	0.02	ENSMUSG00000100455.1	Gm29170	(Empty)	sense_intronic	NULL	chr1
17395	-1	-1.61287	0.02	ENSMUSG00000101337.6	Dnah7c	100101919	protein_coding	dynein, axonemal, heavy chain 7C	chr1
17678	1	1.97062	0.02	ENSMUSG00000103996.1	4833421G17Rik	(Empty)	TEC	NULL	chr1
17744	1	1.32464	0.02	ENSMUSG00000104503.1	Gm37738	(Empty)	TEC	NULL	chr1
17800	1	2.51917	0.02	ENSMUSG00000105071.1	Gm43336	(Empty)	TEC	NULL	chr5
17801	0	-0.965443	0.02	ENSMUSG00000105076.1	A930003O13Rik	330052	lincRNA	RIKEN cDNA A930003O13 gene	chr5
17813	1	2.55228	0.02	ENSMUSG00000105179.1	Gm42866	(Empty)	TEC	NULL	chr5
17856	1	2.11335	0.02	ENSMUSG00000105553.1	Gm42514	(Empty)	TEC	NULL	chr3
17869	1	1.07747	0.02	ENSMUSG00000105636.1	Gm43625	(Empty)	lincRNA	NULL	chr5
17944	0	0.798179	0.02	ENSMUSG00000106475.1	Gm43011	(Empty)	TEC	NULL	chr3
18038	1	1.49883	0.02	ENSMUSG00000107225.1	Gm43637	(Empty)	TEC	NULL	chr5
18204	1	1.57982	0.02	ENSMUSG00000108956.1	Gm45179	(Empty)	TEC	NULL	chr7
18217	1	1.58742	0.02	ENSMUSG00000109045.1	Gm45084	(Empty)	TEC	NULL	chr7
678	0	-0.248589	0.03	ENSMUSG00000004655.5	Aqp1	11826	protein_coding	aquaporin 1	chr6
722	0	-0.356505	0.03	ENSMUSG00000004951.10	Hspb1	15507	protein_coding	heat shock protein 1	chr5
785	0	0.266282	0.03	ENSMUSG00000005506.16	Celf1	13046	processed_transcript	CUGBP, Elav-like family member 1	chr2
831	0	0.225681	0.03	ENSMUSG00000005871.14	Apc	11789	protein_coding	adenomatosis polyposis coli	chr18
1042	0	-0.311768	0.03	ENSMUSG00000007987.12	Ift22	67286	protein_coding	intraflagellar transport 22	chr5
1083	0	0.188165	0.03	ENSMUSG00000008730.17	Hipk1	15257	protein_coding	homeodomain interacting protein kinase 1	chr3
1194	0	-0.496263	0.03	ENSMUSG00000010362.9	Rdm1	66599	processed_transcript	RAD52 motif 1	chr11
1201	0	-0.325826	0.03	ENSMUSG00000010492.10	Uckl1os	100271841	antisense	uridine-cytidine kinase 1-like 1, opposite strand	chr2
1314	0	-0.297032	0.03	ENSMUSG00000013997.10	Nit1	27045	retained_intron	nitrilase 1	chr1
1373	0	-0.532231	0.03	ENSMUSG00000014786.8	Slc9a5	277973	protein_coding	solute carrier family 9 (sodium/hydrogen exchanger), member 5	chr8
1765	0	-0.466967	0.03	ENSMUSG00000018634.10	Crhr1	12921	protein_coding	corticotropin releasing hormone receptor 1	chr11
1838	0	-0.378283	0.03	ENSMUSG00000019139.10	Isyna1	71780	protein_coding	myo-inositol 1-phosphate synthase A1	chr8
1946	0	0.313014	0.03	ENSMUSG00000019841.15	Rev3l	19714	protein_coding	REV3 like, DNA directed polymerase zeta catalytic subunit	chr10
1984	0	-0.305947	0.03	ENSMUSG00000019916.14	P4ha1	18451	protein_coding	procollagen-proline, 2-oxoglutarate 4-dioxygenase (proline 4-hydroxylase), alpha 1 polypeptide	chr10
1986	0	0.20079	0.03	ENSMUSG00000019920.17	Lims1	110829	protein_coding	LIM and senescent cell antigen-like domains 1	chr10
2107	0	0.305569	0.03	ENSMUSG00000020154.9	Ptprb	19263	protein_coding	protein tyrosine phosphatase, receptor type, B	chr10
2174	0	-0.494677	0.03	ENSMUSG00000020277.9	Pfkl	18641	protein_coding	phosphofructokinase, liver, B-type	chr10
2218	0	-0.228729	0.03	ENSMUSG00000020368.15	Canx	12330	protein_coding	calnexin	chr11
2265	0	-0.175945	0.03	ENSMUSG00000020451.17	Limk2	16886	protein_coding	LIM motif-containing protein kinase 2	chr11
2644	0	0.208063	0.03	ENSMUSG00000021140.8	Pcnx	54604	protein_coding	pecanex homolog (Drosophila)	chr12
2809	0	0.23326	0.03	ENSMUSG00000021488.7	Nsd1	18193	protein_coding	nuclear receptor-binding SET-domain protein 1	chr13
2815	0	0.238724	0.03	ENSMUSG00000021500.15	Ddx46	212880	protein_coding	DEAD (Asp-Glu-Ala-Asp) box polypeptide 46	chr13
2850	0	0.18078	0.03	ENSMUSG00000021578.16	Ccdc127	67433	protein_coding	coiled-coil domain containing 127	chr13
3158	0	-0.454613	0.03	ENSMUSG00000022179.4	4931414P19Rik	74359	protein_coding	RIKEN cDNA 4931414P19 gene	chr14
3197	0	-0.361142	0.03	ENSMUSG00000022243.10	Slc45a2	22293	protein_coding	solute carrier family 45, member 2	chr15
3614	0	-0.448111	0.03	ENSMUSG00000023041.6	Krt6b	16688	protein_coding	keratin 6B	chr15
3816	0	0.310096	0.03	ENSMUSG00000024073.14	Birc6	12211	protein_coding	baculoviral IAP repeat-containing 6	chr17
3873	0	-0.681654	0.03	ENSMUSG00000024186.15	Rgs11	50782	processed_transcript	regulator of G-protein signaling 11	chr17
3922	-1	-1.15145	0.03	ENSMUSG00000024274.8	Zscan30	(Empty)	protein_coding	NULL	chr18
3931	0	0.231681	0.03	ENSMUSG00000024294.13	Mib1	225164	protein_coding	mindbomb E3 ubiquitin protein ligase 1	chr18
3932	0	0.295934	0.03	ENSMUSG00000024298.14	Zfp871	208292	protein_coding	zinc finger protein 871	chr17
4022	0	0.19457	0.03	ENSMUSG00000024501.19	Dpysl3	22240	protein_coding	dihydropyrimidinase-like 3	chr18
4099	0	-0.218199	0.03	ENSMUSG00000024664.4	Fads3	60527	protein_coding	fatty acid desaturase 3	chr19
4160	0	-0.359584	0.03	ENSMUSG00000024799.14	Tm7sf2	73166	protein_coding	transmembrane 7 superfamily member 2	chr19
4214	0	0.255311	0.03	ENSMUSG00000024901.14	Peli3	240518	protein_coding	pellino 3	chr19
4285	0	0.256779	0.03	ENSMUSG00000025019.15	Lcor	212391	protein_coding	ligand dependent nuclear receptor corepressor	chr19
4454	0	-0.535947	0.03	ENSMUSG00000025380.2	Fscn2	238021	protein_coding	fascin actin-bundling protein 2	chr11
4471	0	-0.43301	0.03	ENSMUSG00000025413.13	Ttc4	72354	protein_coding	tetratricopeptide repeat domain 4	chr4
4591	0	0.292562	0.03	ENSMUSG00000025738.7	Fbxl16	214931	protein_coding	F-box and leucine-rich repeat protein 16	chr17
4841	0	-0.305643	0.03	ENSMUSG00000026249.10	Serpine2	20720	protein_coding	serine (or cysteine) peptidase inhibitor, clade E, member 2	chr1
5206	0	-0.309318	0.03	ENSMUSG00000026958.13	Dpp7	83768	processed_transcript	dipeptidylpeptidase 7	chr2
5242	0	-0.323555	0.03	ENSMUSG00000027015.4	Cybrd1	73649	protein_coding	cytochrome b reductase 1	chr2
5540	0	-0.173032	0.03	ENSMUSG00000027642.15	Rpn2	20014	processed_transcript	ribophorin II	chr2
5552	0	0.214425	0.03	ENSMUSG00000027665.13	Pik3ca	18706	protein_coding	phosphatidylinositol 3-kinase, catalytic, alpha polypeptide	chr3
5574	0	-0.303992	0.03	ENSMUSG00000027712.13	Anxa5	11747	protein_coding	annexin A5	chr3
6118	0	0.543755	0.03	ENSMUSG00000028763.17	Hspg2	15530	protein_coding	perlecan (heparan sulfate proteoglycan 2)	chr4
6289	0	-0.554752	0.03	ENSMUSG00000029055.17	Plch2	269615	protein_coding	phospholipase C, eta 2	chr4
6575	0	-0.75455	0.03	ENSMUSG00000029601.13	Iqcd	75732	protein_coding	IQ motif containing D	chr5
6769	0	0.343556	0.03	ENSMUSG00000030091.17	Nup210	54563	protein_coding	nucleoporin 210	chr6
6861	0	-0.363795	0.03	ENSMUSG00000030284.11	Creld1	171508	protein_coding	cysteine-rich with EGF-like domains 1	chr6
6872	0	-0.255991	0.03	ENSMUSG00000030309.16	Caprin2	232560	retained_intron	caprin family member 2	chr6
6886	0	-0.247415	0.03	ENSMUSG00000030330.15	Ing4	28019	protein_coding	inhibitor of growth family, member 4	chr6
6962	0	-0.451372	0.03	ENSMUSG00000030532.6	Hddc3	68695	protein_coding	HD domain containing 3	chr7
7111	0	-0.323034	0.03	ENSMUSG00000030805.14	Stx4a	20909	processed_transcript	syntaxin 4A (placental)	chr7
7175	0	0.235294	0.03	ENSMUSG00000030967.14	Zranb1	360216	protein_coding	zinc finger, RAN-binding domain containing 1	chr7
7288	0	-0.659364	0.03	ENSMUSG00000031255.14	Sytl4	27359	protein_coding	synaptotagmin-like 4	chrX
7421	0	0.250136	0.03	ENSMUSG00000031529.5	Tnks	21951	protein_coding	tankyrase, TRF1-interacting ankyrin-related ADP-ribose polymerase	chr8
7655	0	-0.476293	0.03	ENSMUSG00000031952.5	Chst5	56773	protein_coding	carbohydrate (N-acetylglucosamine 6-O) sulfotransferase 5	chr8
7857	0	0.188375	0.03	ENSMUSG00000032340.7	Neo1	18007	protein_coding	neogenin	chr9
7904	0	0.255946	0.03	ENSMUSG00000032410.13	Xrn1	24127	protein_coding	5'-3' exoribonuclease 1	chr9
7944	0	-0.595414	0.03	ENSMUSG00000032487.8	Ptgs2	19225	protein_coding	prostaglandin-endoperoxide synthase 2	chr1
8008	0	0.342214	0.03	ENSMUSG00000032589.14	Bsn	12217	protein_coding	bassoon	chr9
8009	0	-0.226574	0.03	ENSMUSG00000032590.14	Apeh	235606	protein_coding	acylpeptide hydrolase	chr9
8103	0	0.306482	0.03	ENSMUSG00000032855.5	Pkd1	18763	protein_coding	polycystic kidney disease 1 homolog	chr17
8342	0	0.209948	0.03	ENSMUSG00000033732.10	Sf3b3	101943	protein_coding	splicing factor 3b, subunit 3	chr8
8519	0	0.329756	0.03	ENSMUSG00000034297.14	Med13	327987	protein_coding	mediator complex subunit 13	chr11
8616	0	-0.574144	0.03	ENSMUSG00000034607.6	Pof1b	69693	protein_coding	premature ovarian failure 1B	chrX
8997	0	0.275504	0.03	ENSMUSG00000035877.17	Zhx3	320799	processed_transcript	zinc fingers and homeoboxes 3	chr2
9083	0	0.256742	0.03	ENSMUSG00000036192.15	Rorb	225998	protein_coding	RAR-related orphan receptor beta	chr19
9144	0	-0.185419	0.03	ENSMUSG00000036427.5	Gpi1	14751	protein_coding	glucose phosphate isomerase 1	chr7
9178	0	0.217262	0.03	ENSMUSG00000036550.16	Cnot1	234594	protein_coding	CCR4-NOT transcription complex, subunit 1	chr8
9277	0	0.290217	0.03	ENSMUSG00000036885.14	Arhgef26	622434	protein_coding	Rho guanine nucleotide exchange factor (GEF) 26	chr3
9379	0	-0.454444	0.03	ENSMUSG00000037185.8	Krt80	74127	protein_coding	keratin 80	chr15
9475	0	-0.337907	0.03	ENSMUSG00000037463.14	Fbxo27	233040	protein_coding	F-box protein 27	chr7
9696	0	0.17054	0.03	ENSMUSG00000038119.14	Cdon	57810	protein_coding	cell adhesion molecule-related/down-regulated by oncogenes	chr9
9796	0	-0.351292	0.03	ENSMUSG00000038372.13	Gmds	218138	protein_coding	GDP-mannose 4, 6-dehydratase	chr13
10059	0	0.208442	0.03	ENSMUSG00000039100.9	2018-03-06	223455	protein_coding	membrane-associated ring finger (C3HC4) 6	chr15
10085	0	-0.322355	0.03	ENSMUSG00000039164.2	Naif1	71254	protein_coding	nuclear apoptosis inducing factor 1	chr2
10146	0	-0.272016	0.03	ENSMUSG00000039323.18	Igfbp2	16008	protein_coding	insulin-like growth factor binding protein 2	chr1
10646	0	-0.537722	0.03	ENSMUSG00000040841.5	Six5	20475	protein_coding	sine oculis-related homeobox 5	chr7
10721	0	-0.538692	0.03	ENSMUSG00000041144.10	Dnah7b	227058	retained_intron	dynein, axonemal, heavy chain 7B	chr1
10825	0	-0.292643	0.03	ENSMUSG00000041559.7	Fmod	14264	protein_coding	fibromodulin	chr1
10969	0	-0.420699	0.03	ENSMUSG00000042073.14	Abhd14b	76491	protein_coding	abhydrolase domain containing 14b	chr9
10990	0	0.315152	0.03	ENSMUSG00000042155.3	Klhl23	277396	processed_transcript	kelch-like 23	chr2
11141	0	0.346905	0.03	ENSMUSG00000042631.7	Xkr7	228787	protein_coding	X-linked Kx blood group related 7	chr2
11178	0	0.318343	0.03	ENSMUSG00000042744.16	Gm15800	269700	protein_coding	predicted gene 15800	chr5
11204	0	-0.256992	0.03	ENSMUSG00000042831.13	Alkbh6	233065	protein_coding	alkB homolog 6	chr7
11443	0	-0.37455	0.03	ENSMUSG00000044217.16	Aqp5	11830	protein_coding	aquaporin 5	chr15
11603	0	-0.370857	0.03	ENSMUSG00000045064.4	Zc2hc1c	72350	protein_coding	zinc finger, C2HC-type containing 1C	chr12
11615	0	0.304353	0.03	ENSMUSG00000045103.17	Dmd	13405	retained_intron	dystrophin, muscular dystrophy	chrX
12210	0	-0.520917	0.03	ENSMUSG00000048373.8	Fgfbp1	14181	protein_coding	fibroblast growth factor binding protein 1	chr5
12448	0	-0.234205	0.03	ENSMUSG00000049775.16	Tmsb4x	19241	protein_coding	thymosin, beta 4, X chromosome	chrX
13365	0	0.381913	0.03	ENSMUSG00000055884.7	Fancm	104806	protein_coding	Fanconi anemia, complementation group M	chr12
13400	-1	-1.36358	0.03	ENSMUSG00000056128.3	Gm9991	(Empty)	lincRNA	NULL	chr1
13427	0	-0.907149	0.03	ENSMUSG00000056288.11	Gm11961	327860	antisense	predicted gene 11961	chr11
13468	0	0.29117	0.03	ENSMUSG00000056602.11	Fry	320365	protein_coding	FRY microtubule binding protein	chr5
13469	0	0.258653	0.03	ENSMUSG00000056608.14	Chd9	109151	protein_coding	chromodomain helicase DNA binding protein 9	chr8
13471	0	-0.474028	0.03	ENSMUSG00000056629.15	Fkbp2	14227	protein_coding	FK506 binding protein 2	chr19
13485	0	-0.698197	0.03	ENSMUSG00000056735.5	A930024E05Rik	109202	antisense	RIKEN cDNA A930024E05 gene	chr5
13546	0	0.238425	0.03	ENSMUSG00000057182.14	Scn3a	20269	protein_coding	sodium channel, voltage-gated, type III, alpha	chr2
13598	0	-0.300214	0.03	ENSMUSG00000057649.5	Brd9	105246	protein_coding	bromodomain containing 9	chr13
13652	0	0.235552	0.03	ENSMUSG00000058153.15	Sez6l	56747	protein_coding	seizure related 6 homolog like	chr5
13696	0	-0.687205	0.03	ENSMUSG00000058498.12	Rnf207	433809	protein_coding	ring finger protein 207	chr4
14060	0	0.41923	0.03	ENSMUSG00000061601.15	Pclo	26875	protein_coding	piccolo (presynaptic cytomatrix protein)	chr5
14340	0	0.278896	0.03	ENSMUSG00000063870.12	Chd4	107932	protein_coding	chromodomain helicase DNA binding protein 4	chr6
14371	0	0.456221	0.03	ENSMUSG00000064115.13	Cadm2	239857	protein_coding	cell adhesion molecule 2	chr16
14946	0	-0.477415	0.03	ENSMUSG00000071456.6	1110002L01Rik	100043040	antisense	RIKEN cDNA 1110002L01 gene	chr12
15318	-1	-1.40388	0.03	ENSMUSG00000074623.4	Gm826	329554	protein_coding	predicted gene 826	chr2
15461	0	0.214647	0.03	ENSMUSG00000075595.9	Zfp652	268469	protein_coding	zinc finger protein 652	chr11
15769	0	0.267159	0.03	ENSMUSG00000079654.3	Prrt4	101359	protein_coding	proline-rich transmembrane protein 4	chr6
15972	0	-0.92156	0.03	ENSMUSG00000084890.1	A830036E02Rik	(Empty)	antisense	NULL	chr11
16306	0	0.613485	0.03	ENSMUSG00000087231.7	E230016M11Rik	320172	bidirectional_promoter_lncRNA	RIKEN cDNA E230016M11 gene	chr6
16318	0	-0.572284	0.03	ENSMUSG00000087305.8	A430035B10Rik	320312	processed_transcript	RIKEN cDNA A430035B10 gene	chr6
16350	0	-0.347217	0.03	ENSMUSG00000087497.7	2810001G20Rik	66456	antisense	RIKEN cDNA 2810001G20 gene	chr11
16354	0	-0.849149	0.03	ENSMUSG00000087543.1	Gm16576	100504191	lincRNA	predicted gene 16576	chr15
16530	0	-0.728338	0.03	ENSMUSG00000090698.2	Apold1	381823	protein_coding	apolipoprotein L domain containing 1	chr6
16644	0	-0.828445	0.03	ENSMUSG00000092174.1	Gm7029	(Empty)	unprocessed_pseudogene	NULL	chr17
16665	0	0.796641	0.03	ENSMUSG00000092368.1	A930015D03Rik	77810	antisense	RIKEN cDNA A930015D03 gene	chr17
17168	0	-0.546343	0.03	ENSMUSG00000097793.1	Gm17259	(Empty)	lincRNA	NULL	chr13
17358	-1	-1.34515	0.03	ENSMUSG00000100632.1	9430060I03Rik	100037260	antisense	RIKEN cDNA 9430060I03 gene	chr1
17436	1	1.97757	0.03	ENSMUSG00000102145.1	Gm38056	(Empty)	TEC	NULL	chr1
17471	1	1.3828	0.03	ENSMUSG00000102498.1	Gm19445	(Empty)	TEC	NULL	chr3
17484	1	1.80069	0.03	ENSMUSG00000102581.1	Gm37443	(Empty)	TEC	NULL	chr3
17639	0	0.876535	0.03	ENSMUSG00000103713.1	Gm2136	(Empty)	TEC	NULL	chr3
17785	1	2.02159	0.03	ENSMUSG00000104963.1	Gm42974	(Empty)	TEC	NULL	chr3
17835	1	1.5115	0.03	ENSMUSG00000105378.1	Gm42515	(Empty)	TEC	NULL	chr3
17849	1	2.28754	0.03	ENSMUSG00000105485.1	Gm42447	(Empty)	TEC	NULL	chr5
18020	1	2.44876	0.03	ENSMUSG00000107116.1	Gm43274	(Empty)	TEC	NULL	chr5
18041	0	-0.61243	0.03	ENSMUSG00000107240.1	Gm43231	(Empty)	TEC	NULL	chr5
18077	1	1.46357	0.03	ENSMUSG00000107688.1	Gm44091	(Empty)	sense_intronic	NULL	chr6
18185	1	2.64831	0.03	ENSMUSG00000108790.1	Gm44806	(Empty)	TEC	NULL	chr7
18239	1	2.26886	0.03	ENSMUSG00000109239.1	Gm45176	(Empty)	TEC	NULL	chr7
18274	1	1.4974	0.03	ENSMUSG00000109562.1	Gm45178	(Empty)	TEC	NULL	chr7
18318	1	1.36901	0.03	ENSMUSG00000109873.1	RP23-47L13.5	(Empty)	TEC	NULL	chr8
18341	0	-0.710327	0.03	ENSMUSG00000110148.1	RP23-106I21.5	(Empty)	antisense	NULL	chr8
489	0	-0.41137	0.04	ENSMUSG00000003184.15	Irf3	54131	protein_coding	interferon regulatory factor 3	chr7
1419	0	0.484402	0.04	ENSMUSG00000015243.4	Abca1	11303	protein_coding	ATP-binding cassette, sub-family A (ABC1), member 1	chr4
1457	0	-0.281433	0.04	ENSMUSG00000015575.14	Atp6v0e	11974	protein_coding	ATPase, H+ transporting, lysosomal V0 subunit E	chr17
1506	0	0.187887	0.04	ENSMUSG00000015944.9	Gatsl2	80909	protein_coding	GATS protein-like 2	chr5
1537	0	-0.149727	0.04	ENSMUSG00000016319.3	Slc25a5	11740	protein_coding	solute carrier family 25 (mitochondrial carrier, adenine nucleotide translocator), member 5	chrX
1829	0	-0.410605	0.04	ENSMUSG00000019066.13	Rab3d	19340	protein_coding	RAB3D, member RAS oncogene family	chr9
1840	0	0.230835	0.04	ENSMUSG00000019146.2	Cacng2	12300	protein_coding	calcium channel, voltage-dependent, gamma subunit 2	chr15
1870	0	-0.225884	0.04	ENSMUSG00000019432.15	Ddx39b	53817	protein_coding	DEAD (Asp-Glu-Ala-Asp) box polypeptide 39B	chr17
1904	0	-0.36062	0.04	ENSMUSG00000019761.10	Krt10	16661	protein_coding	keratin 10	chr11
2266	0	0.194548	0.04	ENSMUSG00000020453.17	Patz1	56218	processed_transcript	POZ (BTB) and AT hook containing zinc finger 1	chr11
2381	0	0.191165	0.04	ENSMUSG00000020661.15	Dnmt3a	13435	retained_intron	DNA methyltransferase 3A	chr12
2491	0	0.255644	0.04	ENSMUSG00000020848.7	Doc2b	13447	protein_coding	double C2, beta	chr11
2577	0	0.226461	0.04	ENSMUSG00000021009.14	Ptpn21	24000	protein_coding	protein tyrosine phosphatase, non-receptor type 21	chr12
2647	0	0.215458	0.04	ENSMUSG00000021147.16	Wdr37	207615	protein_coding	WD repeat domain 37	chr13
2679	0	-0.277969	0.04	ENSMUSG00000021222.8	Dcaf4	73828	protein_coding	DDB1 and CUL4 associated factor 4	chr12
2722	0	0.219284	0.04	ENSMUSG00000021285.14	Ppp1r13b	21981	protein_coding	protein phosphatase 1, regulatory (inhibitor) subunit 13B	chr12
3084	0	-0.460307	0.04	ENSMUSG00000022025.13	Lect1	16840	protein_coding	leukocyte cell derived chemotaxin 1	chr14
3145	0	0.26615	0.04	ENSMUSG00000022142.7	Nup155	170762	protein_coding	nucleoporin 155	chr15
3361	0	-0.371951	0.04	ENSMUSG00000022548.14	Apod	11815	protein_coding	apolipoprotein D	chr16
3423	0	0.575998	0.04	ENSMUSG00000022676.6	Snai2	20583	protein_coding	snail family zinc finger 2	chr16
3475	0	-0.292937	0.04	ENSMUSG00000022774.12	Ncbp2	68092	protein_coding	nuclear cap binding protein subunit 2	chr16
3573	0	-0.24626	0.04	ENSMUSG00000022969.13	Il10rb	16155	nonsense_mediated_decay	interleukin 10 receptor, beta	chr16
3842	0	0.149525	0.04	ENSMUSG00000024122.16	Pdpk1	18607	protein_coding	3-phosphoinositide dependent protein kinase 1	chr17
4029	0	-0.331539	0.04	ENSMUSG00000024516.12	Sec11c	66286	protein_coding	SEC11 homolog C, signal peptidase complex subunit	chr18
4040	0	0.345932	0.04	ENSMUSG00000024530.7	Slmo1	225655	protein_coding	slowmo homolog 1 (Drosophila)	chr18
4142	0	-0.331666	0.04	ENSMUSG00000024776.17	Stambpl1	76630	protein_coding	STAM binding protein like 1	chr19
4249	0	-0.285767	0.04	ENSMUSG00000024960.8	Plcb3	18797	protein_coding	phospholipase C, beta 3	chr19
4432	0	-0.364639	0.04	ENSMUSG00000025340.14	Rabgef1	56715	protein_coding	RAB guanine nucleotide exchange factor (GEF) 1	chr5
4440	0	-0.505771	0.04	ENSMUSG00000025357.7	Dgka	13139	protein_coding	diacylglycerol kinase, alpha	chr10
4474	0	-0.892007	0.04	ENSMUSG00000025420.13	Katnal2	71206	protein_coding	katanin p60 subunit A-like 2	chr18
4500	0	-0.628351	0.04	ENSMUSG00000025481.12	Urah	76974	protein_coding	urate (5-hydroxyiso-) hydrolase	chr7
4598	0	0.181116	0.04	ENSMUSG00000025757.12	Hspa4l	18415	protein_coding	heat shock protein 4 like	chr3
4911	0	-0.479186	0.04	ENSMUSG00000026413.12	Pkp1	18772	protein_coding	plakophilin 1	chr1
4964	0	-0.416855	0.04	ENSMUSG00000026504.17	Sdccag8	76816	retained_intron	serologically defined colon cancer antigen 8	chr1
5105	0	0.204285	0.04	ENSMUSG00000026782.15	Abi2	329165	protein_coding	abl-interactor 2	chr1
5291	0	0.214671	0.04	ENSMUSG00000027177.14	Hipk3	15259	protein_coding	homeodomain interacting protein kinase 3	chr2
5340	0	0.208202	0.04	ENSMUSG00000027272.5	Ubr1	22222	protein_coding	ubiquitin protein ligase E3 component n-recognin 1	chr2
5628	0	-0.281107	0.04	ENSMUSG00000027848.12	Olfml3	99543	processed_transcript	olfactomedin-like 3	chr3
5733	0	0.245689	0.04	ENSMUSG00000028053.13	Ash1l	192195	protein_coding	ash1 (absent, small, or homeotic)-like (Drosophila)	chr3
6023	0	-0.348177	0.04	ENSMUSG00000028608.15	0610037L13Rik	74098	protein_coding	RIKEN cDNA 0610037L13 gene	chr4
6035	0	0.152134	0.04	ENSMUSG00000028630.8	Dyrk2	69181	protein_coding	dual-specificity tyrosine-(Y)-phosphorylation regulated kinase 2	chr10
6278	0	-0.842352	0.04	ENSMUSG00000029032.12	Arhgef16	230972	retained_intron	Rho guanine nucleotide exchange factor (GEF) 16	chr4
6493	0	-0.531854	0.04	ENSMUSG00000029442.18	Wdr66	(Empty)	protein_coding	NULL	chr5
6531	0	-0.671996	0.04	ENSMUSG00000029510.15	Gpc2	71951	protein_coding	glypican 2 (cerebroglycan)	chr5
6671	0	-0.576049	0.04	ENSMUSG00000029790.16	Cep41	83922	protein_coding	centrosomal protein 41	chr6
6873	0	0.187699	0.04	ENSMUSG00000030310.10	Slc6a1	232333	protein_coding	solute carrier family 6 (neurotransmitter transporter, GABA), member 1	chr6
6915	0	0.310082	0.04	ENSMUSG00000030411.15	Nova2	384569	protein_coding	neuro-oncological ventral antigen 2	chr7
7280	0	-0.3324	0.04	ENSMUSG00000031232.16	Magt1	67075	protein_coding	magnesium transporter 1	chrX
7621	0	-0.385129	0.04	ENSMUSG00000031887.13	Tradd	71609	protein_coding	TNFRSF1A-associated via death domain	chr8
7744	0	-0.26532	0.04	ENSMUSG00000032115.13	Hyou1	12282	protein_coding	hypoxia up-regulated 1	chr9
7906	0	-0.185592	0.04	ENSMUSG00000032412.8	Atp1b3	11933	protein_coding	ATPase, Na+/K+ transporting, beta 3 polypeptide	chr9
8146	0	-0.358432	0.04	ENSMUSG00000033021.16	Gmppa	69080	protein_coding	GDP-mannose pyrophosphorylase A	chr1
8278	0	0.18616	0.04	ENSMUSG00000033499.13	Larp4b	217980	protein_coding	La ribonucleoprotein domain family, member 4B	chr13
8281	0	-0.354	0.04	ENSMUSG00000033508.7	Asprv1	67855	protein_coding	aspartic peptidase, retroviral-like 1	chr6
8449	0	0.204512	0.04	ENSMUSG00000034110.8	Kctd7	212919	protein_coding	potassium channel tetramerisation domain containing 7	chr5
8686	0	-0.286353	0.04	ENSMUSG00000034807.9	Colgalt1	234407	protein_coding	collagen beta(1-O)galactosyltransferase 1	chr8
9029	0	0.296095	0.04	ENSMUSG00000035992.15	Fnip1	216742	protein_coding	folliculin interacting protein 1	chr11
9222	0	0.22485	0.04	ENSMUSG00000036698.10	Ago2	239528	protein_coding	argonaute RISC catalytic subunit 2	chr15
9223	0	0.429526	0.04	ENSMUSG00000036699.12	Zcchc12	72693	protein_coding	zinc finger, CCHC domain containing 12	chrX
9290	0	0.309222	0.04	ENSMUSG00000036913.15	Trim67	330863	protein_coding	tripartite motif-containing 67	chr8
9424	0	-0.310096	0.04	ENSMUSG00000037325.10	Bbs7	71492	protein_coding	Bardet-Biedl syndrome 7 (human)	chr3
9461	0	0.208599	0.04	ENSMUSG00000037416.12	Dmxl1	240283	protein_coding	Dmx-like 1	chr18
9481	0	0.249146	0.04	ENSMUSG00000037486.17	Asxl2	75302	protein_coding	additional sex combs like 2 (Drosophila)	chr12
9533	0	0.251493	0.04	ENSMUSG00000037653.7	Kctd8	243043	protein_coding	potassium channel tetramerisation domain containing 8	chr5
10383	0	0.335308	0.04	ENSMUSG00000040054.15	Baz2a	116848	protein_coding	bromodomain adjacent to zinc finger domain, 2A	chr10
10722	0	0.448258	0.04	ENSMUSG00000041147.10	Brca2	12190	retained_intron	breast cancer 2, early onset	chr5
10869	0	0.223197	0.04	ENSMUSG00000041702.6	Btbd7	238386	protein_coding	BTB (POZ) domain containing 7	chr12
10904	0	-0.429674	0.04	ENSMUSG00000041801.5	Phlda3	27280	protein_coding	pleckstrin homology like domain, family A, member 3	chr1
11034	0	0.216105	0.04	ENSMUSG00000042298.18	Ttc19	72795	processed_transcript	tetratricopeptide repeat domain 19	chr11
11489	0	0.152019	0.04	ENSMUSG00000044452.10	Zfp507	668501	protein_coding	zinc finger protein 507	chr7
11719	0	-0.66753	0.04	ENSMUSG00000045672.15	Col27a1	373864	retained_intron	collagen, type XXVII, alpha 1	chr4
11854	-1	-1.4742	0.04	ENSMUSG00000046456.14	Tmem150b	330460	protein_coding	transmembrane protein 150B	chr7
12107	-1	-1.04078	0.04	ENSMUSG00000047798.15	Cd300lf	246746	protein_coding	CD300 antigen like family member F	chr11
12373	0	0.176656	0.04	ENSMUSG00000049354.8	Dcaf7	71833	protein_coding	DDB1 and CUL4 associated factor 7	chr11
13095	0	-0.530657	0.04	ENSMUSG00000054003.13	Tdrd9	74691	protein_coding	tudor domain containing 9	chr12
13702	0	0.239841	0.04	ENSMUSG00000058571.10	Gpc6	23888	protein_coding	glypican 6	chr14
14045	0	-0.263612	0.04	ENSMUSG00000061479.15	Snrpa	53607	retained_intron	small nuclear ribonucleoprotein polypeptide A	chr7
14239	0	-0.33753	0.04	ENSMUSG00000063130.3	Calml3	70405	protein_coding	calmodulin-like 3	chr13
14311	0	0.205558	0.04	ENSMUSG00000063659.11	Zbtb18	30928	protein_coding	zinc finger and BTB domain containing 18	chr1
14351	0	0.323845	0.04	ENSMUSG00000063919.10	Srrm4	68955	retained_intron	serine/arginine repetitive matrix 4	chr5
14559	0	0.234621	0.04	ENSMUSG00000067336.6	Bmpr2	12168	protein_coding	bone morphogenetic protein receptor, type II (serine/threonine kinase)	chr1
14595	0	0.213476	0.04	ENSMUSG00000067851.11	Arfgef1	211673	protein_coding	ADP-ribosylation factor guanine nucleotide-exchange factor 1(brefeldin A-inhibited)	chr1
14804	0	-0.392857	0.04	ENSMUSG00000070348.5	Ccnd1	12443	protein_coding	cyclin D1	chr7
14998	0	0.548268	0.04	ENSMUSG00000071753.11	C230004F18Rik	331424	processed_transcript	RIKEN cDNA C230004F18 gene	chrX
16223	0	-0.731458	0.04	ENSMUSG00000086682.1	Gm16023	100502734	processed_transcript	predicted gene 16023	chr4
16331	0	-0.687504	0.04	ENSMUSG00000087390.1	Gm7598	(Empty)	lincRNA	NULL	chrX
16423	0	-0.535322	0.04	ENSMUSG00000089842.2	Pitpnm2os2	(Empty)	antisense	NULL	chr5
16685	0	-0.551255	0.04	ENSMUSG00000092586.8	Ly6g6c	68468	protein_coding	lymphocyte antigen 6 complex, locus G6C	chr17
16974	0	-0.719411	0.04	ENSMUSG00000097174.2	Gm4890	234479	bidirectional_promoter_lncRNA	predicted gene 4890	chr8
17047	1	1.40832	0.04	ENSMUSG00000097385.1	Gm26814	(Empty)	TEC	NULL	chr6
17248	0	-0.387302	0.04	ENSMUSG00000098332.2	2310009A05Rik	66364	antisense	RIKEN cDNA 2310009A05 gene	chr9
17432	1	2.37426	0.04	ENSMUSG00000102136.1	Gm37107	(Empty)	sense_intronic	NULL	chr2
17618	1	1.76244	0.04	ENSMUSG00000103591.1	Gm38365	(Empty)	TEC	NULL	chr1
17825	1	1.10117	0.04	ENSMUSG00000105304.1	Gm43696	(Empty)	sense_intronic	NULL	chr3
17965	0	0.993321	0.04	ENSMUSG00000106682.1	Gm42648	(Empty)	TEC	NULL	chr5
18019	1	2.124	0.04	ENSMUSG00000107115.1	Gm43052	(Empty)	TEC	NULL	chr5
18122	0	-0.595484	0.04	ENSMUSG00000108218.1	Olfr1372-ps1	257871	processed_transcript	olfactory receptor 1372, pseudogene 1	chr11
18189	1	1.93688	0.04	ENSMUSG00000108819.1	Gm45177	(Empty)	TEC	NULL	chr7
18253	1	1.82039	0.04	ENSMUSG00000109387.1	Gm45182	(Empty)	TEC	NULL	chr7
18259	1	1.24586	0.04	ENSMUSG00000109429.1	Gm45223	(Empty)	TEC	NULL	chr7
18283	1	1.0775	0.04	ENSMUSG00000109636.1	RP24-367H14.3	(Empty)	TEC	NULL	chr8
18285	1	1.22112	0.04	ENSMUSG00000109640.1	RP23-60P23.4	(Empty)	TEC	NULL	chr8
934	0	-0.308035	0.05	ENSMUSG00000006567.11	Atp7b	11979	protein_coding	ATPase, Cu++ transporting, beta polypeptide	chr8
1244	0	-0.287167	0.05	ENSMUSG00000011752.6	Pgam1	18648	protein_coding	phosphoglycerate mutase 1	chr19
1746	0	0.151103	0.05	ENSMUSG00000018547.8	Pip4k2b	108083	protein_coding	phosphatidylinositol-5-phosphate 4-kinase, type II, beta	chr11
1911	0	-0.287542	0.05	ENSMUSG00000019774.8	Mtrf1l	108853	protein_coding	mitochondrial translational release factor 1-like	chr10
3057	0	-0.260838	0.05	ENSMUSG00000021981.9	Cab39l	69008	protein_coding	calcium binding protein 39-like	chr14
3553	0	0.271023	0.05	ENSMUSG00000022914.15	Brwd1	93871	protein_coding	bromodomain and WD repeat domain containing 1	chr16
3671	0	-0.620917	0.05	ENSMUSG00000023279.7	Bmp15	12155	protein_coding	bone morphogenetic protein 15	chrX
4032	0	-0.199507	0.05	ENSMUSG00000024519.5	Cplx4	225644	protein_coding	complexin 4	chr18
4458	0	-0.3169	0.05	ENSMUSG00000025386.2	Pde6g	18588	processed_transcript	phosphodiesterase 6G, cGMP-specific, rod, gamma	chr11
5363	0	0.221962	0.05	ENSMUSG00000027312.14	Atrn	11990	protein_coding	attractin	chr2
5538	0	-0.263624	0.05	ENSMUSG00000027639.16	Samhd1	56045	protein_coding	SAM domain and HD domain, 1	chr2
5608	0	0.24186	0.05	ENSMUSG00000027806.9	Tsc22d2	72033	protein_coding	TSC22 domain family, member 2	chr3
5717	0	-0.341773	0.05	ENSMUSG00000028031.6	Dkk2	56811	protein_coding	dickkopf WNT signaling pathway inhibitor 2	chr3
6077	0	-0.707295	0.05	ENSMUSG00000028689.14	Ccdc163	68394	protein_coding	coiled-coil domain containing 163	chr4
6559	0	-0.278113	0.05	ENSMUSG00000029570.5	Lfng	16848	protein_coding	LFNG O-fucosylpeptide 3-beta-N-acetylglucosaminyltransferase	chr5
6919	0	-0.176101	0.05	ENSMUSG00000030423.7	Pop4	66161	protein_coding	processing of precursor 4, ribonuclease P/MRP family, (S. cerevisiae)	chr7
7060	0	-0.426348	0.05	ENSMUSG00000030727.12	Rabep2	70314	retained_intron	rabaptin, RAB GTPase binding effector protein 2	chr7
7329	0	-0.264753	0.05	ENSMUSG00000031351.15	Zfp185	22673	protein_coding	zinc finger protein 185	chrX
7372	0	0.235022	0.05	ENSMUSG00000031432.3	Prps1	19139	processed_transcript	phosphoribosyl pyrophosphate synthetase 1	chrX
8002	0	-0.394468	0.05	ENSMUSG00000032579.14	Hemk1	69536	protein_coding	HemK methyltransferase family member 1	chr9
8051	0	-0.297934	0.05	ENSMUSG00000032705.8	Exd2	97827	protein_coding	exonuclease 3'-5' domain containing 2	chr12
8207	0	-0.267489	0.05	ENSMUSG00000033233.17	Trim45	229644	protein_coding	tripartite motif-containing 45	chr3
8933	0	-0.342299	0.05	ENSMUSG00000035637.14	Grhpr	76238	protein_coding	glyoxylate reductase/hydroxypyruvate reductase	chr4
8954	0	-0.515513	0.05	ENSMUSG00000035722.15	Abca7	27403	protein_coding	ATP-binding cassette, sub-family A (ABC1), member 7	chr10
9507	0	-0.73127	0.05	ENSMUSG00000037577.12	Ephx3	71932	protein_coding	epoxide hydrolase 3	chr17
9572	0	-0.355856	0.05	ENSMUSG00000037773.14	Pced1a	319513	processed_transcript	PC-esterase domain containing 1A	chr2
9596	0	0.207886	0.05	ENSMUSG00000037851.13	Iars	105148	protein_coding	isoleucine-tRNA synthetase	chr13
9640	0	0.243243	0.05	ENSMUSG00000037989.15	Wnk2	75607	protein_coding	WNK lysine deficient protein kinase 2	chr13
10913	0	-0.316805	0.05	ENSMUSG00000041840.7	Haus1	225745	protein_coding	HAUS augmin-like complex, subunit 1	chr18
11058	0	-0.305042	0.05	ENSMUSG00000042369.8	Rbm45	241490	protein_coding	RNA binding motif protein 45	chr2
11673	0	-0.395448	0.05	ENSMUSG00000045410.17	Akr1e1	56043	protein_coding	aldo-keto reductase family 1, member E1	chr13
11785	0	0.211389	0.05	ENSMUSG00000046079.16	Lrrc8d	231549	protein_coding	leucine rich repeat containing 8D	chr5
12949	0	-0.4379	0.05	ENSMUSG00000052951.5	C130021I20Rik	100504399	antisense	Riken cDNA C130021I20 gene	chr2
13065	0	0.27587	0.05	ENSMUSG00000053774.8	Ubxn7	224111	protein_coding	UBX domain protein 7	chr16
14132	0	0.384889	0.05	ENSMUSG00000062209.15	Erbb4	13869	protein_coding	erb-b2 receptor tyrosine kinase 4	chr1
14235	0	0.252257	0.05	ENSMUSG00000063077.14	Kif1b	16561	protein_coding	kinesin family member 1B	chr4
14516	0	0.509393	0.05	ENSMUSG00000066842.18	Hmcn1	545370	protein_coding	hemicentin 1	chr1
14539	0	0.156378	0.05	ENSMUSG00000067150.5	Xpo5	72322	protein_coding	exportin 5	chr17
14746	0	-0.985205	0.05	ENSMUSG00000069633.12	Pex11g	69129	protein_coding	peroxisomal biogenesis factor 11 gamma	chr8
14822	0	-0.417155	0.05	ENSMUSG00000070436.12	Serpinh1	12406	protein_coding	serine (or cysteine) peptidase inhibitor, clade H, member 1	chr7
15592	0	-0.339198	0.05	ENSMUSG00000078851.4	Hist3h2a	319162	protein_coding	histone cluster 3, H2a	chr11
16002	0	-0.420559	0.05	ENSMUSG00000085069.2	Gm13111	(Empty)	antisense	NULL	chr4
16246	0	-0.483983	0.05	ENSMUSG00000086859.3	Snhg20	76972	lincRNA	small nucleolar RNA host gene 20	chr11
16496	0	-0.306337	0.05	ENSMUSG00000090266.10	Mettl23	74319	protein_coding	methyltransferase like 23	chr11
16984	0	-0.563309	0.05	ENSMUSG00000097204.2	Gm17690	(Empty)	antisense	NULL	chr3
17667	1	1.45268	0.05	ENSMUSG00000103947.1	Gm37345	(Empty)	TEC	NULL	chr3
18087	0	0.777806	0.05	ENSMUSG00000107756.1	Gm44164	(Empty)	TEC	NULL	chr6
18123	1	1.92933	0.05	ENSMUSG00000108238.1	Gm43984	(Empty)	TEC	NULL	chr6

## Sheet: P22 HET vs KO
(Row Number)	result	log2 fold changes	adjusted p-values	Genes.ENSEMBL	Genes.SYMBOL	Genes.ENTREZID	Genes.TranscriptType	Genes.GENENAME	Genes.Chromosome
7948	1	2.62257	2e-15	ENSMUSG00000032495.8	Lrrc2	74249	protein_coding	leucine rich repeat containing 2	chr9
6039	1	4.8447	8e-15	ENSMUSG00000028635.7	Edn2	13615	protein_coding	endothelin 2	chr4
9393	1	2.72336	8e-15	ENSMUSG00000037225.13	Fgf2	14173	protein_coding	fibroblast growth factor 2	chr3
3686	1	1.79905	2e-13	ENSMUSG00000023439.11	Gnb3	14695	protein_coding	guanine nucleotide binding protein (G protein), beta 3	chr6
9383	1	1.33108	2e-13	ENSMUSG00000037197.11	Rbm17	76938	protein_coding	RNA binding motif protein 17	chr2
14054	1	1.1789	2e-13	ENSMUSG00000061536.12	Sec22c	215474	protein_coding	SEC22 homolog C, vesicle trafficking protein	chr9
2355	1	1.33229	3e-13	ENSMUSG00000020627.9	Klhl29	208439	protein_coding	kelch-like 29	chr12
3211	1	1.1441	1e-12	ENSMUSG00000022272.17	Myo10	17909	protein_coding	myosin X	chr15
2840	1	1.57665	2e-12	ENSMUSG00000021557.14	Agtpbp1	67269	processed_transcript	ATP/GTP binding protein 1	chr13
13292	1	2.52476	3e-12	ENSMUSG00000055368.14	Slc6a2	20538	protein_coding	solute carrier family 6 (neurotransmitter transporter, noradrenalin), member 2	chr8
9392	1	1.06441	5e-12	ENSMUSG00000037224.15	Zfyve28	231125	protein_coding	zinc finger, FYVE domain containing 28	chr5
12973	1	1.96414	5e-12	ENSMUSG00000053113.3	Socs3	12702	protein_coding	suppressor of cytokine signaling 3	chr11
3447	1	1.25945	6e-12	ENSMUSG00000022722.18	Arl6	56297	protein_coding	ADP-ribosylation factor-like 6	chr16
15867	1	1.79941	1e-11	ENSMUSG00000082361.6	Btc	12223	protein_coding	betacellulin, epidermal growth factor family member	chr5
16032	1	4.16504	1e-11	ENSMUSG00000085304.1	Gm12802	(Empty)	antisense	NULL	chr4
1953	-1	-1.16384	2e-11	ENSMUSG00000019850.11	Tnfaip3	21929	protein_coding	tumor necrosis factor, alpha-induced protein 3	chr10
4356	0	0.917579	2e-11	ENSMUSG00000025184.10	R3hcc1l	52013	protein_coding	R3H domain and coiled-coil containing 1 like	chr19
9457	0	0.695342	2e-11	ENSMUSG00000037408.10	Cnnm4	94220	protein_coding	cyclin M4	chr1
2634	0	-0.74799	6e-11	ENSMUSG00000021123.12	Rdh12	77974	protein_coding	retinol dehydrogenase 12	chr12
10939	1	1.27978	6e-11	ENSMUSG00000041936.18	Agrn	11603	retained_intron	agrin	chr4
7159	1	1.4784	7e-11	ENSMUSG00000030905.5	Crym	12971	protein_coding	crystallin, mu	chr7
13213	1	4.98834	1e-10	ENSMUSG00000054779.5	Fgf2os	(Empty)	antisense	NULL	chr3
9679	0	0.950597	2e-10	ENSMUSG00000038068.14	Rnf144b	218215	protein_coding	ring finger protein 144B	chr13
8941	0	0.960784	3e-10	ENSMUSG00000035673.9	Sbno2	216161	protein_coding	strawberry notch homolog 2 (Drosophila)	chr10
9037	1	2.09283	3e-10	ENSMUSG00000036030.9	Prtg	235472	protein_coding	protogenin	chr9
591	1	2.28178	4e-10	ENSMUSG00000003872.9	Lin7b	22342	nonsense_mediated_decay	lin-7 homolog B (C. elegans)	chr7
3882	1	1.58749	4e-10	ENSMUSG00000024206.14	Rfx2	19725	protein_coding	regulatory factor X, 2 (influences HLA class II expression)	chr17
7912	0	-0.795751	4e-10	ENSMUSG00000032420.7	Nt5e	23959	protein_coding	5' nucleotidase, ecto	chr9
187	0	-0.720334	5e-10	ENSMUSG00000001211.14	Agpat3	28169	protein_coding	1-acylglycerol-3-phosphate O-acyltransferase 3	chr10
2699	0	-0.923885	5e-10	ENSMUSG00000021255.17	Esrrb	26380	protein_coding	estrogen related receptor, beta	chr12
15416	1	1.43792	5e-10	ENSMUSG00000075256.9	Cerkl	228094	protein_coding	ceramide kinase-like	chr2
10573	0	-0.957202	6e-10	ENSMUSG00000040632.15	Nrl	18185	protein_coding	neural retina leucine zipper gene	chr14
13581	0	0.981643	6e-10	ENSMUSG00000057469.7	E2f6	50496	protein_coding	E2F transcription factor 6	chr12
857	0	-0.931023	7e-10	ENSMUSG00000006007.14	Pdc	20028	protein_coding	phosducin	chr1
7661	0	0.580978	7e-10	ENSMUSG00000031960.14	Aars	234734	protein_coding	alanyl-tRNA synthetase	chr8
12732	1	2.59824	7e-10	ENSMUSG00000051435.11	Fhad1	329977	protein_coding	forkhead-associated (FHA) phosphopeptide binding domain 1	chr4
13387	0	-0.726616	7e-10	ENSMUSG00000056043.5	Rgs9bp	243923	protein_coding	regulator of G-protein signalling 9 binding protein	chr7
12016	0	-0.722492	8e-10	ENSMUSG00000047298.3	Kcnv2	240595	protein_coding	potassium channel, subfamily V, member 2	chr19
6883	-1	-1.11036	9e-10	ENSMUSG00000030324.8	Rho	212541	protein_coding	rhodopsin	chr6
8693	-1	-1.20568	1e-09	ENSMUSG00000034829.8	Nxnl1	234404	protein_coding	nucleoredoxin-like 1	chr8
8731	0	-0.939448	1e-09	ENSMUSG00000034936.2	Arl4d	80981	protein_coding	ADP-ribosylation factor-like 4D	chr11
12984	1	1.74328	1e-09	ENSMUSG00000053175.17	Bcl3	12051	protein_coding	B cell leukemia/lymphoma 3	chr7
607	1	1.03678	2e-09	ENSMUSG00000004040.16	Stat3	20848	protein_coding	signal transducer and activator of transcription 3	chr11
8500	1	1.50442	2e-09	ENSMUSG00000034248.7	Slc25a37	67712	protein_coding	solute carrier family 25, member 37	chr14
14967	1	2.23815	3e-09	ENSMUSG00000071637.5	Cebpd	12609	protein_coding	CCAAT/enhancer binding protein (C/EBP), delta	chr16
1739	-1	-1.86788	4e-09	ENSMUSG00000018486.2	Wnt9b	22412	protein_coding	wingless-type MMTV integration site family, member 9B	chr11
3147	1	1.23245	4e-09	ENSMUSG00000022146.12	Osmr	18414	protein_coding	oncostatin M receptor	chr15
3691	1	1.47633	4e-09	ENSMUSG00000023484.13	Prph	19132	protein_coding	peripherin	chr15
14972	0	-0.90877	4e-09	ENSMUSG00000071648.3	Rom1	19881	protein_coding	rod outer segment membrane protein 1	chr19
7665	-1	-4.03977	6e-09	ENSMUSG00000031966.7	Glb1l3	70893	protein_coding	galactosidase, beta 1 like 3	chr9
16443	1	2.07847	6e-09	ENSMUSG00000089984.7	Fbxo24	71176	protein_coding	F-box protein 24	chr5
6665	0	0.607863	9e-09	ENSMUSG00000029777.10	Gars	353172	protein_coding	glycyl-tRNA synthetase	chr6
7567	1	1.30845	9e-09	ENSMUSG00000031805.17	Jak3	16453	protein_coding	Janus kinase 3	chr8
16296	1	1.72353	9e-09	ENSMUSG00000087168.1	Gm15983	(Empty)	processed_transcript	NULL	chr16
2838	0	0.591398	1e-08	ENSMUSG00000021555.14	Naa35	78689	protein_coding	N(alpha)-acetyltransferase 35, NatC auxiliary subunit	chr13
2947	0	0.612446	1e-08	ENSMUSG00000021754.17	Map3k1	26401	protein_coding	mitogen-activated protein kinase kinase kinase 1	chr13
7304	0	-0.847893	1e-08	ENSMUSG00000031293.13	Rs1	20147	protein_coding	retinoschisis (X-linked, juvenile) 1 (human)	chrX
8276	1	1.2219	1e-08	ENSMUSG00000033488.11	BC026585	226527	protein_coding	cDNA sequence BC026585	chr1
8381	0	-0.747686	1e-08	ENSMUSG00000033871.14	Ppargc1b	170826	protein_coding	peroxisome proliferative activated receptor, gamma, coactivator 1 beta	chr18
8571	0	-0.884116	1e-08	ENSMUSG00000034452.7	Slc24a1	214111	protein_coding	solute carrier family 24 (sodium/potassium/calcium exchanger), member 1	chr9
8593	0	0.677878	1e-08	ENSMUSG00000034525.6	Ice1	218333	protein_coding	interactor of little elongation complex ELL subunit 1	chr13
12481	0	-0.690171	1e-08	ENSMUSG00000049969.3	Plekhf2	71801	protein_coding	pleckstrin homology domain containing, family F (with FYVE domain) member 2	chr4
13616	1	2.89396	1e-08	ENSMUSG00000057802.8	Gm10030	(Empty)	antisense	NULL	chr9
1853	0	0.871313	2e-08	ENSMUSG00000019256.17	Ahr	11622	protein_coding	aryl-hydrocarbon receptor	chr12
2233	0	0.7877	2e-08	ENSMUSG00000020393.16	Kremen1	84035	protein_coding	kringle containing transmembrane protein 1	chr11
13747	1	2.5108	2e-08	ENSMUSG00000058952.12	Cfi	12630	protein_coding	complement component factor i	chr3
13851	1	1.06525	2e-08	ENSMUSG00000059866.13	Tnip2	231130	protein_coding	TNFAIP3 interacting protein 2	chr5
15124	1	1.44686	3e-08	ENSMUSG00000073418.4	C4b	12268	retained_intron	complement component 4B (Chido blood group)	chr17
563	0	0.62216	4e-08	ENSMUSG00000003617.16	Cp	12870	protein_coding	ceruloplasmin	chr3
3102	1	1.98247	4e-08	ENSMUSG00000022056.8	Adam7	11500	protein_coding	a disintegrin and metallopeptidase domain 7	chr14
3761	0	-0.904983	4e-08	ENSMUSG00000023978.5	Prph2	19133	protein_coding	peripherin 2	chr17
3786	0	-0.582378	4e-08	ENSMUSG00000024030.6	Abcg1	11307	protein_coding	ATP-binding cassette, sub-family G (WHITE), member 1	chr17
10281	0	0.64485	4e-08	ENSMUSG00000039756.12	Dnttip2	99480	protein_coding	deoxynucleotidyltransferase, terminal, interacting protein 2	chr3
17458	-1	-1.5291	4e-08	ENSMUSG00000102375.1	A930036K24Rik	(Empty)	TEC	NULL	chr9
17559	-1	-1.4093	4e-08	ENSMUSG00000103108.2	Rncr4	(Empty)	lincRNA	NULL	chr6
9558	1	1.55463	5e-08	ENSMUSG00000037735.7	2810032G03Rik	72669	lincRNA	RIKEN cDNA 2810032G03 gene	chr12
9575	0	-0.551062	5e-08	ENSMUSG00000037788.14	Vopp1	232023	protein_coding	vesicular, overexpressed in cancer, prosurvival protein 1	chr6
10928	0	0.352367	5e-08	ENSMUSG00000041891.15	Lman1	70361	protein_coding	lectin, mannose-binding, 1	chr18
2100	0	0.805325	6e-08	ENSMUSG00000020142.12	Slc1a4	55963	protein_coding	solute carrier family 1 (glutamate/neutral amino acid transporter), member 4	chr11
3196	0	0.511841	6e-08	ENSMUSG00000022241.5	Tars	110960	protein_coding	threonyl-tRNA synthetase	chr15
4115	0	0.953288	6e-08	ENSMUSG00000024697.3	Gna14	14675	protein_coding	guanine nucleotide binding protein, alpha 14	chr19
4912	1	2.33224	6e-08	ENSMUSG00000026414.13	Tnnt2	21956	protein_coding	troponin T2, cardiac	chr1
6296	0	-0.686465	6e-08	ENSMUSG00000029064.15	Gnb1	14688	protein_coding	guanine nucleotide binding protein (G protein), beta 1	chr4
9010	0	0.892422	6e-08	ENSMUSG00000035929.11	H2-Q4	15015	protein_coding	histocompatibility 2, Q region locus 4	chr17
13696	1	1.53572	6e-08	ENSMUSG00000058498.12	Rnf207	433809	protein_coding	ring finger protein 207	chr4
1918	0	0.796865	7e-08	ENSMUSG00000019789.8	Hey2	15214	protein_coding	hairy/enhancer-of-split related with YRPW motif 2	chr10
6473	0	-0.589173	7e-08	ENSMUSG00000029410.11	Ppef2	19023	protein_coding	protein phosphatase, EF hand calcium-binding domain 2	chr5
2256	0	-0.536693	8e-08	ENSMUSG00000020435.17	Osbp2	74309	protein_coding	oxysterol binding protein 2	chr11
9846	0	-0.564581	8e-08	ENSMUSG00000038515.10	Grtp1	66790	nonsense_mediated_decay	GH regulated TBC protein 1	chr8
6092	1	1.00125	9e-08	ENSMUSG00000028709.3	Mob3c	100465	protein_coding	MOB kinase activator 3C	chr4
7560	0	-0.710496	9e-08	ENSMUSG00000031789.17	Cngb1	333329	protein_coding	cyclic nucleotide gated channel beta 1	chr8
13725	0	-0.872357	9e-08	ENSMUSG00000058743.6	Kcnj14	211480	protein_coding	potassium inwardly-rectifying channel, subfamily J, member 14	chr7
18042	1	3.7288	9e-08	ENSMUSG00000107256.1	Gm43620	(Empty)	TEC	NULL	chr5
458	0	-0.464345	1e-07	ENSMUSG00000002957.11	Ap2a2	11772	protein_coding	adaptor-related protein complex 2, alpha 2 subunit	chr7
3894	-1	-1.2618	1e-07	ENSMUSG00000024227.14	Pdzph1	69239	retained_intron	PDZ and pleckstrin homology domains 1	chr17
4357	1	1.16454	1e-07	ENSMUSG00000025185.14	Loxl4	67573	protein_coding	lysyl oxidase-like 4	chr19
4937	0	-0.603156	1e-07	ENSMUSG00000026457.14	Adipor1	72674	protein_coding	adiponectin receptor 1	chr1
6651	1	1.2016	1e-07	ENSMUSG00000029752.12	Asns	27053	protein_coding	asparagine synthetase	chr6
7025	0	0.435286	1e-07	ENSMUSG00000030662.9	Ipo5	70572	protein_coding	importin 5	chr14
9822	0	0.884651	1e-07	ENSMUSG00000038451.13	Spsb2	14794	protein_coding	splA/ryanodine receptor domain and SOCS box containing 2	chr6
10374	0	0.700102	1e-07	ENSMUSG00000040033.15	Stat2	20847	protein_coding	signal transducer and activator of transcription 2	chr10
11549	0	-0.653529	1e-07	ENSMUSG00000044768.16	D1Ertd622e	52392	protein_coding	DNA segment, Chr 1, ERATO Doi 622, expressed	chr1
14938	0	0.858864	1e-07	ENSMUSG00000071350.12	Setdb2	239122	protein_coding	SET domain, bifurcated 2	chr14
350	1	1.02979	2e-07	ENSMUSG00000002249.17	Tead3	21678	protein_coding	TEA domain family member 3	chr17
979	0	0.66153	2e-07	ENSMUSG00000007021.4	Syngr3	20974	protein_coding	synaptogyrin 3	chr17
4454	-1	-1.29386	2e-07	ENSMUSG00000025380.2	Fscn2	238021	protein_coding	fascin actin-bundling protein 2	chr11
6522	0	-0.708051	2e-07	ENSMUSG00000029491.7	Pde6b	18587	protein_coding	phosphodiesterase 6B, cGMP, rod receptor, beta polypeptide	chr5
7027	1	1.72568	2e-07	ENSMUSG00000030669.13	Calca	12310	protein_coding	calcitonin/calcitonin-related polypeptide, alpha	chr7
10807	0	0.780311	2e-07	ENSMUSG00000041479.13	Syt15	319508	retained_intron	synaptotagmin XV	chr14
10933	0	-0.735248	2e-07	ENSMUSG00000041920.14	Slc16a6	104681	protein_coding	solute carrier family 16 (monocarboxylic acid transporters), member 6	chr11
15959	0	-0.785851	2e-07	ENSMUSG00000084826.7	AI847159	100048701	antisense	expressed sequence AI847159	chr2
3483	0	0.761855	3e-07	ENSMUSG00000022790.14	Igsf11	207683	processed_transcript	immunoglobulin superfamily, member 11	chr16
6641	0	0.668218	3e-07	ENSMUSG00000029718.14	Pcolce	18542	retained_intron	procollagen C-endopeptidase enhancer protein	chr5
8553	0	0.891094	3e-07	ENSMUSG00000034401.16	Spata6	67946	protein_coding	spermatogenesis associated 6	chr4
14389	0	0.876882	3e-07	ENSMUSG00000064246.10	Chil1	12654	protein_coding	chitinase-like 1	chr1
2063	1	1.18329	4e-07	ENSMUSG00000020080.8	Hkdc1	216019	protein_coding	hexokinase domain containing 1	chr10
2751	0	0.547977	4e-07	ENSMUSG00000021363.13	Mak	17152	protein_coding	male germ cell-associated kinase	chr13
7171	0	-0.542552	4e-07	ENSMUSG00000030956.15	Fam53b	77938	protein_coding	family with sequence similarity 53, member B	chr7
11478	0	0.661546	4e-07	ENSMUSG00000044375.7	BC027072	225004	protein_coding	cDNA sequence BC027072	chr17
13939	0	0.676278	4e-07	ENSMUSG00000060568.14	Fam78b	226610	protein_coding	family with sequence similarity 78, member B	chr1
14549	0	-0.556203	4e-07	ENSMUSG00000067220.12	Cnga1	12788	protein_coding	cyclic nucleotide gated channel alpha 1	chr5
4432	0	-0.910936	5e-07	ENSMUSG00000025340.14	Rabgef1	56715	protein_coding	RAB guanine nucleotide exchange factor (GEF) 1	chr5
11527	0	0.766717	5e-07	ENSMUSG00000044646.14	Zbtb7c	207259	protein_coding	zinc finger and BTB domain containing 7C	chr18
13798	1	1.46581	6e-07	ENSMUSG00000059434.8	Gckr	231103	protein_coding	glucokinase regulatory protein	chr5
3091	0	0.538166	7e-07	ENSMUSG00000022037.14	Clu	12759	protein_coding	clusterin	chr14
4458	0	-0.785457	7e-07	ENSMUSG00000025386.2	Pde6g	18588	processed_transcript	phosphodiesterase 6G, cGMP-specific, rod, gamma	chr11
5049	0	-0.478313	7e-07	ENSMUSG00000026667.14	Uhmk1	16589	protein_coding	U2AF homology motif (UHM) kinase 1	chr1
3840	0	-0.394381	8e-07	ENSMUSG00000024120.12	Lrpprc	72416	protein_coding	leucine-rich PPR-motif containing	chr17
6119	0	-0.436848	8e-07	ENSMUSG00000028766.10	Alpl	11647	protein_coding	alkaline phosphatase, liver/bone/kidney	chr4
10899	0	0.826966	8e-07	ENSMUSG00000041782.14	Lad1	16763	protein_coding	ladinin	chr1
365	0	0.98187	9e-07	ENSMUSG00000002325.14	Irf9	16391	protein_coding	interferon regulatory factor 9	chr14
1322	0	-0.794456	9e-07	ENSMUSG00000014164.14	Klhl3	100503085	protein_coding	kelch-like 3	chr13
4100	0	0.623853	9e-07	ENSMUSG00000024665.7	Fads2	56473	protein_coding	fatty acid desaturase 2	chr19
4231	0	0.43972	9e-07	ENSMUSG00000024935.10	Slc1a1	20510	retained_intron	solute carrier family 1 (neuronal/epithelial high affinity glutamate transporter, system Xag), member 1	chr19
9137	-1	-1.0139	9e-07	ENSMUSG00000036395.14	Glb1l2	244757	protein_coding	galactosidase, beta 1-like 2	chr9
16159	0	0.690464	9e-07	ENSMUSG00000086228.1	Ubap1l	208080	protein_coding	ubiquitin-associated protein 1-like	chr9
1710	0	-0.676052	1e-06	ENSMUSG00000018362.14	Kpna2	16647	nonsense_mediated_decay	karyopherin (importin) alpha 2	chr11
8132	0	0.624558	1e-06	ENSMUSG00000032965.10	Ift57	73916	protein_coding	intraflagellar transport 57	chr16
9329	0	0.462761	1e-06	ENSMUSG00000037012.18	Hk1	15275	protein_coding	hexokinase 1	chr10
12647	0	-0.481701	1e-06	ENSMUSG00000051000.17	Fam160a1	229488	retained_intron	family with sequence similarity 160, member A1	chr3
13821	1	3.21574	1e-06	ENSMUSG00000059631.6	1500035N22Rik	(Empty)	lincRNA	NULL	chr5
1201	0	-0.718432	2e-06	ENSMUSG00000010492.10	Uckl1os	100271841	antisense	uridine-cytidine kinase 1-like 1, opposite strand	chr2
1216	0	0.560254	2e-06	ENSMUSG00000010755.17	Cars	27267	protein_coding	cysteinyl-tRNA synthetase	chr7
1231	0	0.609739	2e-06	ENSMUSG00000011254.16	Thg1l	66628	protein_coding	tRNA-histidine guanylyltransferase 1-like (S. cerevisiae)	chr11
2008	0	0.484373	2e-06	ENSMUSG00000019975.12	Ikbip	67454	protein_coding	IKBKB interacting protein	chr10
5128	0	-0.498548	2e-06	ENSMUSG00000026819.15	Slc25a25	227731	protein_coding	solute carrier family 25 (mitochondrial carrier, phosphate carrier), member 25	chr2
6196	0	0.711693	2e-06	ENSMUSG00000028893.8	Sesn2	230784	protein_coding	sestrin 2	chr4
6435	1	1.01245	2e-06	ENSMUSG00000029338.13	Antxr2	71914	protein_coding	anthrax toxin receptor 2	chr5
6637	0	0.457422	2e-06	ENSMUSG00000029713.15	Gnb2	14693	protein_coding	guanine nucleotide binding protein (G protein), beta 2	chr5
8298	0	-0.585548	2e-06	ENSMUSG00000033578.7	Tmem35a	(Empty)	protein_coding	NULL	chrX
8648	0	0.596902	2e-06	ENSMUSG00000034701.9	Neurod1	18012	protein_coding	neurogenic differentiation 1	chr2
8804	0	0.951384	2e-06	ENSMUSG00000035200.6	Chrnb4	108015	protein_coding	cholinergic receptor, nicotinic, beta polypeptide 4	chr9
8896	0	-0.745443	2e-06	ENSMUSG00000035504.16	Reep6	70335	protein_coding	receptor accessory protein 6	chr10
9079	0	-0.889153	2e-06	ENSMUSG00000036181.2	Hist1h1c	50708	protein_coding	histone cluster 1, H1c	chr13
9874	1	1.08968	2e-06	ENSMUSG00000038560.7	Sp6	83395	protein_coding	trans-acting transcription factor 6	chr11
10033	0	0.778557	2e-06	ENSMUSG00000039037.5	St6galnac5	26938	protein_coding	ST6 (alpha-N-acetyl-neuraminyl-2,3-beta-galactosyl-1,3)-N-acetylgalactosaminide alpha-2,6-sialyltransferase 5	chr3
10249	0	-0.613843	2e-06	ENSMUSG00000039672.12	Kcne2	246133	protein_coding	potassium voltage-gated channel, Isk-related subfamily, gene 2	chr16
12818	0	0.609442	2e-06	ENSMUSG00000052105.16	Mtcl1	68617	protein_coding	microtubule crosslinking factor 1	chr17
13103	0	-0.848844	2e-06	ENSMUSG00000054057.2	A930004D18Rik	77940	protein_coding	RIKEN cDNA A930004D18 gene	chr2
16288	0	-0.548076	2e-06	ENSMUSG00000087141.1	Plcxd2	433022	protein_coding	phosphatidylinositol-specific phospholipase C, X domain containing 2	chr16
16431	-1	-2.59668	2e-06	ENSMUSG00000089890.1	Gm16055	(Empty)	antisense	NULL	chr6
16941	1	1.46602	2e-06	ENSMUSG00000097073.7	9430037G07Rik	320692	lincRNA	RIKEN cDNA 9430037G07 gene	chr9
16975	1	1.20827	2e-06	ENSMUSG00000097177.7	9330159M07Rik	319673	antisense	RIKEN cDNA 9330159M07 gene	chr9
17489	1	3.01281	2e-06	ENSMUSG00000102611.1	Gm37847	(Empty)	TEC	NULL	chr14
17733	1	3.01281	2e-06	ENSMUSG00000104405.1	Gm31748	(Empty)	TEC	NULL	chr14
18200	1	3.92665	2e-06	ENSMUSG00000108900.1	C430049E01Rik	(Empty)	protein_coding	NULL	chr8
1425	0	0.826373	3e-06	ENSMUSG00000015312.8	Gadd45b	17873	protein_coding	growth arrest and DNA-damage-inducible 45 beta	chr10
4046	0	0.556368	3e-06	ENSMUSG00000024539.17	Ptpn2	19255	protein_coding	protein tyrosine phosphatase, non-receptor type 2	chr18
4817	0	0.439167	3e-06	ENSMUSG00000026204.15	Ptprn	19275	protein_coding	protein tyrosine phosphatase, receptor type, N	chr1
7710	0	0.699083	3e-06	ENSMUSG00000032040.15	Dcps	69305	protein_coding	decapping enzyme, scavenger	chr9
8830	0	0.595315	3e-06	ENSMUSG00000035270.15	Impg2	224224	protein_coding	interphotoreceptor matrix proteoglycan 2	chr16
13513	0	0.51798	3e-06	ENSMUSG00000056947.5	Mab21l1	17116	protein_coding	mab-21-like 1 (C. elegans)	chr3
13787	0	0.64893	3e-06	ENSMUSG00000059336.14	Slc14a1	108052	protein_coding	solute carrier family 14 (urea transporter), member 1	chr18
14613	1	1.47955	3e-06	ENSMUSG00000068011.4	Mkrn2os	70291	nonsense_mediated_decay	makorin, ring finger protein 2, opposite strand	chr6
17064	-1	-2.01087	3e-06	ENSMUSG00000097443.1	Gm17529	(Empty)	lincRNA	NULL	chr12
17130	0	-0.81671	3e-06	ENSMUSG00000097666.1	A330094K24Rik	(Empty)	lincRNA	NULL	chr18
17279	0	0.535245	3e-06	ENSMUSG00000099083.7	Atf7	223922	protein_coding	activating transcription factor 7	chr15
2331	0	0.475892	4e-06	ENSMUSG00000020580.9	Rock2	19878	protein_coding	Rho-associated coiled-coil containing protein kinase 2	chr12
3073	0	-0.626277	4e-06	ENSMUSG00000022012.8	Enox1	239188	protein_coding	ecto-NOX disulfide-thiol exchanger 1	chr14
3653	0	0.440625	4e-06	ENSMUSG00000023191.9	P3h3	14789	protein_coding	prolyl 3-hydroxylase 3	chr6
4637	0	-0.742103	4e-06	ENSMUSG00000025860.14	Xiap	11798	processed_transcript	X-linked inhibitor of apoptosis	chrX
5027	1	1.71235	4e-06	ENSMUSG00000026628.13	Atf3	11910	protein_coding	activating transcription factor 3	chr1
7510	0	0.699074	4e-06	ENSMUSG00000031700.11	Gpt2	108682	protein_coding	glutamic pyruvate transaminase (alanine aminotransferase) 2	chr8
9593	1	1.2576	4e-06	ENSMUSG00000037846.18	Rtkn2	170799	protein_coding	rhotekin 2	chr10
11638	0	0.761129	4e-06	ENSMUSG00000045246.11	Kcng4	66733	protein_coding	potassium voltage-gated channel, subfamily G, member 4	chr8
14020	0	-0.52065	4e-06	ENSMUSG00000061288.13	Taok3	330177	protein_coding	TAO kinase 3	chr5
3060	0	0.570486	5e-06	ENSMUSG00000021986.7	Amer2	72125	protein_coding	APC membrane recruitment 2	chr14
4651	0	0.578148	5e-06	ENSMUSG00000025885.18	Myo5b	17919	protein_coding	myosin VB	chr18
6599	-1	-1.19697	5e-06	ENSMUSG00000029641.8	Rasl11a	68895	protein_coding	RAS-like, family 11, member A	chr5
7931	0	-0.666877	5e-06	ENSMUSG00000032463.10	Faim	23873	protein_coding	Fas apoptotic inhibitory molecule	chr9
9451	0	-0.517157	5e-06	ENSMUSG00000037386.15	Rims2	116838	protein_coding	regulating synaptic membrane exocytosis 2	chr15
12022	0	0.719204	5e-06	ENSMUSG00000047361.16	Gm973	381260	protein_coding	predicted gene 973	chr1
13304	0	0.3471	5e-06	ENSMUSG00000055447.18	Cd47	16423	protein_coding	CD47 antigen (Rh-related antigen, integrin-associated signal transducer)	chr16
16633	0	0.697433	5e-06	ENSMUSG00000092060.4	Bend4	666938	protein_coding	BEN domain containing 4	chr5
3784	0	0.375632	6e-06	ENSMUSG00000024026.12	Glo1	109801	protein_coding	glyoxalase 1	chr17
16881	0	-0.607294	6e-06	ENSMUSG00000096740.7	Lbhd1	102308570	protein_coding	LBH domain containing 1	chr19
2606	0	0.5124	7e-06	ENSMUSG00000021068.15	Nin	18080	protein_coding	ninein	chr12
2764	0	-0.704528	7e-06	ENSMUSG00000021384.14	Susd3	66329	protein_coding	sushi domain containing 3	chr13
5735	0	0.542801	7e-06	ENSMUSG00000028059.15	Arhgef2	16800	processed_transcript	rho/rac guanine nucleotide exchange factor (GEF) 2	chr3
9559	0	0.405609	7e-06	ENSMUSG00000037736.18	Limch1	77569	retained_intron	LIM and calponin homology domains 1	chr5
9605	0	-0.46678	7e-06	ENSMUSG00000037885.18	Stk35	67333	protein_coding	serine/threonine kinase 35	chr2
9804	0	0.523658	7e-06	ENSMUSG00000038390.11	Gpr162	14788	protein_coding	G protein-coupled receptor 162	chr6
11780	0	-0.558946	7e-06	ENSMUSG00000046049.6	Rp1l1	271209	protein_coding	retinitis pigmentosa 1 homolog like 1	chr14
14032	0	0.795222	7e-06	ENSMUSG00000061393.13	Acvr2b	11481	protein_coding	activin receptor IIB	chr9
3762	0	-0.656774	8e-06	ENSMUSG00000023979.14	Guca1b	107477	protein_coding	guanylate cyclase activator 1B	chr17
8117	0	-0.563145	8e-06	ENSMUSG00000032902.1	Slc16a1	20501	protein_coding	solute carrier family 16 (monocarboxylic acid transporters), member 1	chr3
9637	0	-0.45443	8e-06	ENSMUSG00000037977.6	6430571L13Rik	235599	protein_coding	RIKEN cDNA 6430571L13 gene	chr9
10419	0	0.464443	8e-06	ENSMUSG00000040183.13	Ankrd6	140577	protein_coding	ankyrin repeat domain 6	chr4
17177	0	0.970422	8e-06	ENSMUSG00000097828.1	6430562O15Rik	320893	lincRNA	RIKEN cDNA 6430562O15 gene	chr13
18054	1	2.31797	8e-06	ENSMUSG00000107385.3	C330024D21Rik	320479	retained_intron	RIKEN cDNA C330024D21 gene	chr5
3982	0	0.358749	9e-06	ENSMUSG00000024410.14	3110002H16Rik	76482	retained_intron	RIKEN cDNA 3110002H16 gene	chr18
6791	0	0.934657	9e-06	ENSMUSG00000030124.2	Lag3	16768	protein_coding	lymphocyte-activation gene 3	chr6
9989	0	0.794502	9e-06	ENSMUSG00000038884.14	A230050P20Rik	319278	protein_coding	RIKEN cDNA A230050P20 gene	chr9
15511	0	0.800613	9e-06	ENSMUSG00000078349.2	AW011738	100382	protein_coding	expressed sequence AW011738	chr4
325	0	-0.551099	1e-05	ENSMUSG00000002058.13	Unc119	22248	protein_coding	unc-119 lipid binding chaperone	chr11
362	0	0.388646	1e-05	ENSMUSG00000002319.15	Ipo4	75751	protein_coding	importin 4	chr14
5131	1	1.1615	1e-05	ENSMUSG00000026822.14	Lcn2	16819	processed_transcript	lipocalin 2	chr2
6636	0	0.55349	1e-05	ENSMUSG00000029712.14	Actl6b	83766	protein_coding	actin-like 6B	chr5
7381	0	-0.515591	1e-05	ENSMUSG00000031450.8	Grk1	24013	protein_coding	G protein-coupled receptor kinase 1	chr8
12574	0	-0.480091	1e-05	ENSMUSG00000050556.9	Kcnb1	16500	protein_coding	potassium voltage gated channel, Shab-related subfamily, member 1	chr2
14066	0	-0.384217	1e-05	ENSMUSG00000061666.6	Gdpd1	66569	protein_coding	glycerophosphodiester phosphodiesterase domain containing 1	chr11
16171	1	1.20124	1e-05	ENSMUSG00000086291.1	Gm15513	(Empty)	sense_intronic	NULL	chr5
139	0	-0.634178	2e-05	ENSMUSG00000000934.8	Top1mt	72960	protein_coding	DNA topoisomerase 1, mitochondrial	chr15
751	0	-0.711008	2e-05	ENSMUSG00000005233.16	Spc25	66442	protein_coding	SPC25, NDC80 kinetochore complex component, homolog (S. cerevisiae)	chr2
806	1	1.05127	2e-05	ENSMUSG00000005667.8	Mthfd2	17768	protein_coding	methylenetetrahydrofolate dehydrogenase (NAD+ dependent), methenyltetrahydrofolate cyclohydrolase	chr6
977	0	0.777401	2e-05	ENSMUSG00000006958.13	Chrd	12667	protein_coding	chordin	chr16
1537	0	-0.291333	2e-05	ENSMUSG00000016319.3	Slc25a5	11740	protein_coding	solute carrier family 25 (mitochondrial carrier, adenine nucleotide translocator), member 5	chrX
1571	0	0.577069	2e-05	ENSMUSG00000016763.14	Scube1	64706	protein_coding	signal peptide, CUB domain, EGF-like 1	chr15
4094	0	-0.476871	2e-05	ENSMUSG00000024654.8	Asrgl1	66514	protein_coding	asparaginase like 1	chr19
5187	0	0.613601	2e-05	ENSMUSG00000026923.15	Notch1	18128	protein_coding	notch 1	chr2
6774	0	-0.430527	2e-05	ENSMUSG00000030096.8	Slc6a6	21366	protein_coding	solute carrier family 6 (neurotransmitter transporter, taurine), member 6	chr6
7984	0	0.662851	2e-05	ENSMUSG00000032554.15	Trf	22041	protein_coding	transferrin	chr9
10117	0	0.536726	2e-05	ENSMUSG00000039233.12	Tbce	70430	nonsense_mediated_decay	tubulin-specific chaperone E	chr13
11028	0	-0.966366	2e-05	ENSMUSG00000042282.4	Gucy2f	245650	protein_coding	guanylate cyclase 2f	chrX
12094	0	-0.348642	2e-05	ENSMUSG00000047747.10	Rnf150	330812	protein_coding	ring finger protein 150	chr8
12829	0	-0.954197	2e-05	ENSMUSG00000052151.11	Plpp2	50784	processed_transcript	phospholipid phosphatase 2	chr10
14545	0	0.794567	2e-05	ENSMUSG00000067206.3	Lrrc66	231296	protein_coding	leucine rich repeat containing 66	chr5
14787	0	-0.451912	2e-05	ENSMUSG00000070044.15	Fam149a	212326	protein_coding	family with sequence similarity 149, member A	chr8
15971	-1	-1.53553	2e-05	ENSMUSG00000084885.7	3010001F23Rik	75693	processed_transcript	RIKEN cDNA 3010001F23 gene	chrX
16556	1	1.36556	2e-05	ENSMUSG00000091144.2	Phf11c	628705	protein_coding	PHD finger protein 11C	chr14
815	-1	-2.18527	3e-05	ENSMUSG00000005696.11	Sh2d1a	20400	processed_transcript	SH2 domain containing 1A	chrX
874	0	0.336126	3e-05	ENSMUSG00000006205.13	Htra1	56213	retained_intron	HtrA serine peptidase 1	chr7
2179	0	0.622062	3e-05	ENSMUSG00000020284.16	1810043G02Rik	67884	protein_coding	RIKEN cDNA 1810043G02 gene	chr10
2339	0	-0.388171	3e-05	ENSMUSG00000020593.14	Lpin1	14245	protein_coding	lipin 1	chr12
2678	0	-0.439134	3e-05	ENSMUSG00000021221.15	Dpf3	70127	protein_coding	D4, zinc and double PHD fingers, family 3	chr12
4181	0	-0.562576	3e-05	ENSMUSG00000024842.7	Cabp4	73660	protein_coding	calcium binding protein 4	chr19
4465	0	0.659058	3e-05	ENSMUSG00000025403.4	Shmt2	108037	protein_coding	serine hydroxymethyltransferase 2 (mitochondrial)	chr10
4468	0	0.494069	3e-05	ENSMUSG00000025408.15	Ddit3	13198	protein_coding	DNA-damage inducible transcript 3	chr10
4484	0	-0.434363	3e-05	ENSMUSG00000025437.15	Usp33	170822	protein_coding	ubiquitin specific peptidase 33	chr3
4690	0	0.370883	3e-05	ENSMUSG00000025959.13	Klf7	93691	protein_coding	Kruppel-like factor 7 (ubiquitous)	chr1
5673	0	0.414161	3e-05	ENSMUSG00000027953.13	Slc50a1	19729	nonsense_mediated_decay	solute carrier family 50 (sugar transporter), member 1	chr3
5798	0	-0.572758	3e-05	ENSMUSG00000028174.12	Rpe65	19892	protein_coding	retinal pigment epithelium 65	chr3
6035	0	-0.288184	3e-05	ENSMUSG00000028630.8	Dyrk2	69181	protein_coding	dual-specificity tyrosine-(Y)-phosphorylation regulated kinase 2	chr10
6089	0	0.562833	3e-05	ENSMUSG00000028706.14	Nsun4	72181	protein_coding	NOL1/NOP2/Sun domain family, member 4	chr4
6145	0	0.659988	3e-05	ENSMUSG00000028804.19	Csmd2	329942	retained_intron	CUB and Sushi multiple domains 2	chr4
7343	1	1.40603	3e-05	ENSMUSG00000031374.13	Zfp92	22754	protein_coding	zinc finger protein 92	chrX
9430	0	-0.633163	3e-05	ENSMUSG00000037341.13	Slc9a7	236727	protein_coding	solute carrier family 9 (sodium/hydrogen exchanger), member 7	chrX
9606	0	0.344152	3e-05	ENSMUSG00000037887.11	Dusp8	18218	protein_coding	dual specificity phosphatase 8	chr7
10051	0	0.808187	3e-05	ENSMUSG00000039084.8	Chad	12643	protein_coding	chondroadherin	chr11
11977	0	0.480572	3e-05	ENSMUSG00000047098.17	Rnf31	268749	protein_coding	ring finger protein 31	chr14
12327	0	-0.432118	3e-05	ENSMUSG00000049091.6	Sephs2	20768	protein_coding	selenophosphate synthetase 2	chr7
13748	0	-0.402683	3e-05	ENSMUSG00000058966.13	Fam57b	68952	protein_coding	family with sequence similarity 57, member B	chr7
13785	0	0.834156	3e-05	ENSMUSG00000059326.6	Csf2ra	12982	protein_coding	colony stimulating factor 2 receptor, alpha, low-affinity (granulocyte-macrophage)	chr19
1683	0	-0.402532	4e-05	ENSMUSG00000018076.12	Med13l	76199	retained_intron	mediator complex subunit 13-like	chr5
2710	1	1.26693	4e-05	ENSMUSG00000021268.17	Meg3	17263	lincRNA	maternally expressed 3	chr12
2847	0	0.648921	4e-05	ENSMUSG00000021575.15	Ahrr	11624	protein_coding	aryl-hydrocarbon receptor repressor	chr13
5334	0	-0.506494	4e-05	ENSMUSG00000027254.13	Map1a	17754	protein_coding	microtubule-associated protein 1 A	chr2
6617	0	-0.40053	4e-05	ENSMUSG00000029672.16	Fam3c	27999	protein_coding	family with sequence similarity 3, member C	chr6
7046	0	0.390828	4e-05	ENSMUSG00000030701.17	Plekhb1	27276	protein_coding	pleckstrin homology domain containing, family B (evectins) member 1	chr7
10283	0	-0.404097	4e-05	ENSMUSG00000039763.9	Dnajc28	246738	protein_coding	DnaJ heat shock protein family (Hsp40) member C28	chr16
10472	0	0.595893	4e-05	ENSMUSG00000040354.14	Mars	216443	protein_coding	methionine-tRNA synthetase	chr10
10952	0	-0.463127	4e-05	ENSMUSG00000041992.8	Rapgef5	217944	protein_coding	Rap guanine nucleotide exchange factor (GEF) 5	chr12
14014	0	0.626046	4e-05	ENSMUSG00000061207.11	Stk19	54402	protein_coding	serine/threonine kinase 19	chr17
16362	1	3.31592	4e-05	ENSMUSG00000087593.1	Gm16174	(Empty)	antisense	NULL	chr7
241	0	0.322214	5e-05	ENSMUSG00000001521.12	Tulp3	22158	protein_coding	tubby-like protein 3	chr6
915	0	0.360742	5e-05	ENSMUSG00000006435.15	Neurl1a	18011	protein_coding	neuralized E3 ubiquitin protein ligase 1A	chr19
3745	0	0.609523	5e-05	ENSMUSG00000023951.16	Vegfa	22339	protein_coding	vascular endothelial growth factor A	chr17
7711	0	0.460692	5e-05	ENSMUSG00000032041.15	Tirap	117149	protein_coding	toll-interleukin 1 receptor (TIR) domain-containing adaptor protein	chr9
10366	0	0.538977	5e-05	ENSMUSG00000040010.10	Slc7a5	20539	protein_coding	solute carrier family 7 (cationic amino acid transporter, y+ system), member 5	chr8
11071	1	1.60031	5e-05	ENSMUSG00000042417.4	Ccno	218630	protein_coding	cyclin O	chr13
12191	0	0.49331	5e-05	ENSMUSG00000048271.14	Rbm33	381626	non_stop_decay	RNA binding motif protein 33	chr5
15441	0	-0.618284	5e-05	ENSMUSG00000075410.12	Gm11744	100038570	nonsense_mediated_decay	predicted gene 11744	chr11
16174	-1	-1.67609	5e-05	ENSMUSG00000086306.1	Gm11754	(Empty)	lincRNA	NULL	chr11
16570	1	1.5054	5e-05	ENSMUSG00000091405.2	Hist2h4	97122	protein_coding	histone cluster 2, H4	chr3
17550	1	2.76529	5e-05	ENSMUSG00000103073.1	Gm37904	(Empty)	processed_pseudogene	NULL	chr1
5034	0	0.421597	6e-05	ENSMUSG00000026640.12	Plxna2	18845	retained_intron	plexin A2	chr1
17427	1	2.27104	6e-05	ENSMUSG00000102060.1	1700061E17Rik	(Empty)	antisense	NULL	chr9
682	0	-0.855441	7e-05	ENSMUSG00000004668.14	Abca13	268379	processed_transcript	ATP-binding cassette, sub-family A (ABC1), member 13	chr11
6148	0	0.339612	7e-05	ENSMUSG00000028811.11	Yars	107271	protein_coding	tyrosyl-tRNA synthetase	chr4
7444	0	0.368781	7e-05	ENSMUSG00000031568.16	Rwdd4a	192174	nonsense_mediated_decay	RWD domain containing 4A	chr8
7709	0	0.392153	7e-05	ENSMUSG00000032038.6	St3gal4	20443	protein_coding	ST3 beta-galactoside alpha-2,3-sialyltransferase 4	chr9
8672	1	1.26177	7e-05	ENSMUSG00000034771.15	Tle2	21886	retained_intron	transducin-like enhancer of split 2	chr10
10365	0	-0.408915	7e-05	ENSMUSG00000040009.5	Gnaz	14687	protein_coding	guanine nucleotide binding protein, alpha z subunit	chr10
14191	0	0.857586	7e-05	ENSMUSG00000062729.11	Ppox	19044	retained_intron	protoporphyrinogen oxidase	chr1
1565	0	0.523175	8e-05	ENSMUSG00000016624.15	Phf21b	271305	protein_coding	PHD finger protein 21B	chr15
1727	0	-0.281558	8e-05	ENSMUSG00000018427.7	Ypel2	77864	protein_coding	yippee-like 2 (Drosophila)	chr11
2415	0	-0.495205	8e-05	ENSMUSG00000020718.12	Polg2	50776	protein_coding	polymerase (DNA directed), gamma 2, accessory subunit	chr11
2948	0	0.265265	8e-05	ENSMUSG00000021756.12	Il6st	16195	protein_coding	interleukin 6 signal transducer	chr13
3284	0	-0.341561	8e-05	ENSMUSG00000022415.12	Syngr1	20972	protein_coding	synaptogyrin 1	chr15
4660	0	-0.49111	8e-05	ENSMUSG00000025900.11	Rp1	19888	protein_coding	retinitis pigmentosa 1 (human)	chr1
4946	0	-0.392588	8e-05	ENSMUSG00000026473.15	Glul	14645	protein_coding	glutamate-ammonia ligase (glutamine synthetase)	chr1
5129	0	-0.546176	8e-05	ENSMUSG00000026820.5	Ptges2	96979	protein_coding	prostaglandin E synthase 2	chr2
6638	0	0.643503	8e-05	ENSMUSG00000029714.11	Gigyf1	57330	protein_coding	GRB10 interacting GYF protein 1	chr5
7759	0	0.551719	8e-05	ENSMUSG00000032172.7	Olfm2	244723	protein_coding	olfactomedin 2	chr9
8337	0	-0.535247	8e-05	ENSMUSG00000033720.12	Sfxn5	94282	protein_coding	sideroflexin 5	chr6
9216	0	0.491513	8e-05	ENSMUSG00000036672.5	Cenpt	320394	retained_intron	centromere protein T	chr8
9249	0	0.635632	8e-05	ENSMUSG00000036814.12	Slc6a20a	102680	protein_coding	solute carrier family 6 (neurotransmitter transporter), member 20A	chr9
9341	0	-0.291237	8e-05	ENSMUSG00000037049.9	Smpd1	20597	protein_coding	sphingomyelin phosphodiesterase 1, acid lysosomal	chr7
9422	0	-0.803179	8e-05	ENSMUSG00000037318.10	Traf3ip3	215243	protein_coding	TRAF3 interacting protein 3	chr1
15119	1	1.48752	8e-05	ENSMUSG00000073409.12	H2-Q6	110557	protein_coding	histocompatibility 2, Q region locus 6	chr17
15453	1	1.89516	8e-05	ENSMUSG00000075553.1	Gm5464	432870	protein_coding	predicted gene 5464	chr14
15526	0	0.637358	8e-05	ENSMUSG00000078485.2	Plekhn1	231002	protein_coding	pleckstrin homology domain containing, family N member 1	chr4
664	0	0.45669	9e-05	ENSMUSG00000004567.16	Mcoln1	94178	protein_coding	mucolipin 1	chr8
1870	0	0.375591	9e-05	ENSMUSG00000019432.15	Ddx39b	53817	protein_coding	DEAD (Asp-Glu-Ala-Asp) box polypeptide 39B	chr17
4469	0	0.812625	9e-05	ENSMUSG00000025409.14	Mbd6	110962	nonsense_mediated_decay	methyl-CpG binding domain protein 6	chr10
6642	1	1.0866	9e-05	ENSMUSG00000029720.9	Gm20605	100316903	nonsense_mediated_decay	predicted gene 20605	chr5
8030	0	0.78047	9e-05	ENSMUSG00000032637.15	Atxn2l	233871	protein_coding	ataxin 2-like	chr7
8054	1	1.11373	9e-05	ENSMUSG00000032715.9	Trib3	228775	protein_coding	tribbles pseudokinase 3	chr2
8185	0	0.329497	9e-05	ENSMUSG00000033161.10	Atp1a1	11928	protein_coding	ATPase, Na+/K+ transporting, alpha 1 polypeptide	chr3
8732	0	-0.274741	9e-05	ENSMUSG00000034940.15	Synrg	217030	protein_coding	synergin, gamma	chr11
9320	0	0.591428	9e-05	ENSMUSG00000036989.16	Trim3	55992	protein_coding	tripartite motif-containing 3	chr7
9706	0	-0.230137	9e-05	ENSMUSG00000038145.16	Snrk	20623	protein_coding	SNF related kinase	chr9
10235	0	0.695843	9e-05	ENSMUSG00000039633.6	Lonrf1	244421	protein_coding	LON peptidase N-terminal domain and ring finger 1	chr8
10542	0	-0.540092	9e-05	ENSMUSG00000040543.16	Pitpnm3	327958	protein_coding	PITPNM family member 3	chr11
13723	0	0.761192	9e-05	ENSMUSG00000058740.14	Kcnt1	227632	protein_coding	potassium channel, subfamily T, member 1	chr2
14291	0	0.821456	9e-05	ENSMUSG00000063511.11	Snrnp70	20637	protein_coding	small nuclear ribonucleoprotein 70 (U1)	chr7
16045	0	0.804212	9e-05	ENSMUSG00000085396.7	Firre	103012	processed_transcript	functional intergenic repeating RNA element	chrX
16107	1	1.17506	9e-05	ENSMUSG00000085873.1	Ttc39aos1	102635290	antisense	Ttc39a opposite strand RNA 1	chr4
17970	0	0.813529	9e-05	ENSMUSG00000106734.3	Gm20559	(Empty)	lincRNA	NULL	chr6
101	0	0.328591	0.0001	ENSMUSG00000000632.13	Sez6	20370	protein_coding	seizure related gene 6	chr11
2293	0	-0.645923	0.0001	ENSMUSG00000020493.8	Prr11	270906	protein_coding	proline rich 11	chr11
3764	0	-0.584309	0.0001	ENSMUSG00000023982.7	Guca1a	14913	protein_coding	guanylate cyclase activator 1a (retina)	chr17
3873	0	0.947511	0.0001	ENSMUSG00000024186.15	Rgs11	50782	processed_transcript	regulator of G-protein signaling 11	chr17
4472	0	-0.322651	0.0001	ENSMUSG00000025417.7	Pip4k2c	117150	protein_coding	phosphatidylinositol-5-phosphate 4-kinase, type II, gamma	chr10
5410	1	1.50667	0.0001	ENSMUSG00000027380.10	Acoxl	74121	processed_transcript	acyl-Coenzyme A oxidase-like	chr2
5680	0	0.455997	0.0001	ENSMUSG00000027962.14	Vcam1	22329	protein_coding	vascular cell adhesion molecule 1	chr3
6432	0	-0.539842	0.0001	ENSMUSG00000029330.8	Cds1	74596	protein_coding	CDP-diacylglycerol synthase 1	chr5
7147	0	-0.467464	0.0001	ENSMUSG00000030878.11	Cdr2	12585	protein_coding	cerebellar degeneration-related 2	chr7
7836	0	0.432039	0.0001	ENSMUSG00000032308.8	Ulk3	71742	protein_coding	unc-51-like kinase 3	chr9
8467	0	0.713317	0.0001	ENSMUSG00000034160.13	Ogt	108155	protein_coding	O-linked N-acetylglucosamine (GlcNAc) transferase (UDP-N-acetylglucosamine:polypeptide-N-acetylglucosaminyl transferase)	chrX
8621	0	0.552601	0.0001	ENSMUSG00000034616.16	Ssh3	245857	protein_coding	slingshot homolog 3 (Drosophila)	chr19
8653	0	0.548744	0.0001	ENSMUSG00000034714.9	Ttyh2	117160	protein_coding	tweety family member 2	chr11
10763	0	0.412185	0.0001	ENSMUSG00000041313.14	Slc7a1	11987	protein_coding	solute carrier family 7 (cationic amino acid transporter, y+ system), member 1	chr5
10831	0	-0.433658	0.0001	ENSMUSG00000041578.15	Crx	12951	protein_coding	cone-rod homeobox	chr7
11326	0	0.429692	0.0001	ENSMUSG00000043587.15	Pxylp1	235534	protein_coding	2-phosphoxylose phosphatase 1	chr9
11437	-1	-1.05184	0.0001	ENSMUSG00000044177.4	Wfikkn2	278507	protein_coding	WAP, follistatin/kazal, immunoglobulin, kunitz and netrin domain containing 2	chr11
11603	0	-0.610108	0.0001	ENSMUSG00000045064.4	Zc2hc1c	72350	protein_coding	zinc finger, C2HC-type containing 1C	chr12
12677	0	-0.415308	0.0001	ENSMUSG00000051177.16	Plcb1	18795	protein_coding	phospholipase C, beta 1	chr2
12892	0	0.6418	0.0001	ENSMUSG00000052566.8	Hook2	170833	protein_coding	hook microtubule tethering protein 2	chr8
13214	0	-0.393523	0.0001	ENSMUSG00000054792.15	Klhl18	270201	protein_coding	kelch-like 18	chr9
13338	0	0.861705	0.0001	ENSMUSG00000055692.18	Tmem191c	224019	protein_coding	transmembrane protein 191C	chr16
15790	1	1.13958	0.0001	ENSMUSG00000080316.10	Spaca6	75202	processed_transcript	sperm acrosome associated 6	chr17
15953	-1	-1.35781	0.0001	ENSMUSG00000084788.1	Gm11342	(Empty)	lincRNA	NULL	chr13
16013	0	0.748272	0.0001	ENSMUSG00000085156.7	Snhg15	100041286	processed_transcript	predicted gene 11974	chr11
16209	-1	-1.54499	0.0001	ENSMUSG00000086578.2	Gm13583	(Empty)	antisense	NULL	chr2
16318	0	-0.933655	0.0001	ENSMUSG00000087305.8	A430035B10Rik	320312	processed_transcript	RIKEN cDNA A430035B10 gene	chr6
16967	1	1.49016	0.0001	ENSMUSG00000097156.7	Gm3764	(Empty)	lincRNA	NULL	chr3
17214	1	1.49591	0.0001	ENSMUSG00000097993.7	Ptprv	13924	retained_intron	protein tyrosine phosphatase, receptor type, V	chr1
17287	0	-0.827654	0.0001	ENSMUSG00000099338.1	2810030D12Rik	(Empty)	bidirectional_promoter_lncRNA	NULL	chr8
398	0	0.512823	0.0002	ENSMUSG00000002578.15	Ikzf4	22781	protein_coding	IKAROS family zinc finger 4	chr10
405	0	0.615723	0.0002	ENSMUSG00000002625.9	Akap8l	54194	protein_coding	A kinase (PRKA) anchor protein 8-like	chr17
937	0	0.429103	0.0002	ENSMUSG00000006576.16	Slc4a3	20536	protein_coding	solute carrier family 4 (anion exchanger), member 3	chr1
1118	0	0.763467	0.0002	ENSMUSG00000009292.17	Trpm2	28240	protein_coding	transient receptor potential cation channel, subfamily M, member 2	chr10
1125	0	0.402622	0.0002	ENSMUSG00000009418.15	Nav1	215690	protein_coding	neuron navigator 1	chr1
1637	0	-0.351404	0.0002	ENSMUSG00000017692.8	Rhbdl3	246104	protein_coding	rhomboid, veinlet-like 3 (Drosophila)	chr11
2381	0	-0.285207	0.0002	ENSMUSG00000020661.15	Dnmt3a	13435	retained_intron	DNA methyltransferase 3A	chr12
2601	0	-0.344964	0.0002	ENSMUSG00000021061.15	Sptb	20741	protein_coding	spectrin beta, erythrocytic	chr12
3268	0	-0.765616	0.0002	ENSMUSG00000022383.13	Ppara	19013	processed_transcript	peroxisome proliferator activated receptor alpha	chr15
3725	0	-0.330561	0.0002	ENSMUSG00000023909.3	Paqr4	76498	protein_coding	progestin and adipoQ receptor family member IV	chr17
5493	0	0.273754	0.0002	ENSMUSG00000027546.15	Atp9a	11981	protein_coding	ATPase, class II, type 9A	chr2
5700	0	-0.484725	0.0002	ENSMUSG00000028003.6	Lrat	79235	protein_coding	lecithin-retinol acyltransferase (phosphatidylcholine-retinol-O-acyltransferase)	chr3
5976	0	-0.274916	0.0002	ENSMUSG00000028528.16	Dnajc6	72685	protein_coding	DnaJ heat shock protein family (Hsp40) member C6	chr4
6227	0	0.231146	0.0002	ENSMUSG00000028954.11	Nub1	53312	protein_coding	negative regulator of ubiquitin-like proteins 1	chr5
6795	0	0.537086	0.0002	ENSMUSG00000030134.11	Rasgef1a	70727	protein_coding	RasGEF domain family, member 1A	chr6
7545	0	0.866833	0.0002	ENSMUSG00000031762.7	Mt2	17750	protein_coding	metallothionein 2	chr8
8435	0	0.648637	0.0002	ENSMUSG00000034059.13	Ypel4	241525	protein_coding	yippee-like 4 (Drosophila)	chr2
8682	0	0.693994	0.0002	ENSMUSG00000034796.14	Cpne7	102278	retained_intron	copine VII	chr8
8906	0	0.970094	0.0002	ENSMUSG00000035545.13	Leng8	232798	protein_coding	leukocyte receptor cluster (LRC) member 8	chr7
9044	0	0.520465	0.0002	ENSMUSG00000036057.11	Ptpn23	104831	protein_coding	protein tyrosine phosphatase, non-receptor type 23	chr9
9872	0	0.443666	0.0002	ENSMUSG00000038552.14	Fndc4	64339	protein_coding	fibronectin type III domain containing 4	chr5
9910	0	-0.308316	0.0002	ENSMUSG00000038658.15	Ric1	226089	protein_coding	RAB6A GEF complex partner 1	chr19
10444	0	0.45704	0.0002	ENSMUSG00000040268.17	Plekha1	101476	protein_coding	pleckstrin homology domain containing, family A (phosphoinositide binding specific) member 1	chr7
10476	1	1.50664	0.0002	ENSMUSG00000040364.8	Sec1	56546	protein_coding	secretory blood group 1	chr7
10644	1	1.15862	0.0002	ENSMUSG00000040829.14	Zmynd15	574428	protein_coding	zinc finger, MYND-type containing 15	chr11
10658	0	0.692902	0.0002	ENSMUSG00000040867.12	Begain	380785	protein_coding	brain-enriched guanylate kinase-associated	chr12
11368	0	0.618762	0.0002	ENSMUSG00000043850.15	Clrn1	229320	protein_coding	clarin 1	chr3
11394	0	0.519146	0.0002	ENSMUSG00000044006.8	Cilp2	68709	protein_coding	cartilage intermediate layer protein 2	chr8
11615	0	-0.442252	0.0002	ENSMUSG00000045103.17	Dmd	13405	retained_intron	dystrophin, muscular dystrophy	chrX
12317	0	0.935821	0.0002	ENSMUSG00000048997.17	Atxn7l2	72522	protein_coding	ataxin 7-like 2	chr3
12963	0	-0.309718	0.0002	ENSMUSG00000053062.15	Jam2	67374	protein_coding	junction adhesion molecule 2	chr16
13559	0	-0.31921	0.0002	ENSMUSG00000057315.14	Arhgap24	231532	protein_coding	Rho GTPase activating protein 24	chr5
13876	0	0.870577	0.0002	ENSMUSG00000060044.7	Tmem26	327766	protein_coding	transmembrane protein 26	chr10
13991	0	0.813692	0.0002	ENSMUSG00000061028.7	Clasrp	53609	protein_coding	CLK4-associating serine/arginine rich protein	chr7
14012	0	-0.530175	0.0002	ENSMUSG00000061175.11	Fnip2	329679	protein_coding	folliculin interacting protein 2	chr3
14209	0	0.569486	0.0002	ENSMUSG00000062906.12	Hdac10	170787	processed_transcript	histone deacetylase 10	chr15
14488	0	0.265993	0.0002	ENSMUSG00000066568.12	Lsm14a	67070	protein_coding	LSM14A mRNA processing body assembly factor	chr7
14796	0	0.913627	0.0002	ENSMUSG00000070315.11	4930581F22Rik	78934	processed_transcript	RIKEN cDNA 4930581F22 gene	chr9
14842	0	-0.421931	0.0002	ENSMUSG00000070570.5	Slc17a7	72961	protein_coding	solute carrier family 17 (sodium-dependent inorganic phosphate cotransporter), member 7	chr7
15038	0	0.633842	0.0002	ENSMUSG00000072653.13	Zfp783	232785	processed_transcript	zinc finger protein 783	chr6
15133	0	0.416385	0.0002	ENSMUSG00000073436.11	Eme2	193838	protein_coding	essential meiotic structure-specific endonuclease subunit 2	chr17
16233	1	1.25664	0.0002	ENSMUSG00000086775.7	Snhg7os	(Empty)	antisense	NULL	chr2
16246	0	0.76397	0.0002	ENSMUSG00000086859.3	Snhg20	76972	lincRNA	small nucleolar RNA host gene 20	chr11
16618	0	-0.823204	0.0002	ENSMUSG00000091908.7	Gm17231	(Empty)	antisense	NULL	chr9
16857	1	3.57009	0.0002	ENSMUSG00000096284.2	Tcstv1	54382	protein_coding	2-cell-stage, variable group, member 1	chr13
17526	0	0.768383	0.0002	ENSMUSG00000102900.1	Gm37811	(Empty)	TEC	NULL	chr2
18309	1	1.05995	0.0002	ENSMUSG00000109829.1	RP23-451A6.4	(Empty)	lincRNA	NULL	chr11
18379	1	1.20636	0.0002	ENSMUSG00000110419.1	RP23-383A10.9	(Empty)	bidirectional_promoter_lncRNA	NULL	chr8
267	0	0.565991	0.0003	ENSMUSG00000001750.15	Tcirg1	27060	retained_intron	T cell, immune regulator 1, ATPase, H+ transporting, lysosomal V0 protein A3	chr19
431	0	0.474676	0.0003	ENSMUSG00000002799.5	Jag2	16450	protein_coding	jagged 2	chr12
625	0	0.434594	0.0003	ENSMUSG00000004187.10	Kifc2	16581	protein_coding	kinesin family member C2	chr15
803	1	1.23433	0.0003	ENSMUSG00000005640.11	Insrr	23920	protein_coding	insulin receptor-related receptor	chr3
2268	0	0.44765	0.0003	ENSMUSG00000020455.16	Trim11	94091	protein_coding	tripartite motif-containing 11	chr11
2562	0	0.457267	0.0003	ENSMUSG00000020962.13	Gtf2a1	83602	protein_coding	general transcription factor II A, 1	chr12
3290	0	-0.629807	0.0003	ENSMUSG00000022425.15	Enpp2	18606	protein_coding	ectonucleotide pyrophosphatase/phosphodiesterase 2	chr15
3398	0	0.493988	0.0003	ENSMUSG00000022617.14	Chkb	12651	retained_intron	choline kinase beta	chr15
3675	0	0.467278	0.0003	ENSMUSG00000023328.14	Ache	11423	protein_coding	acetylcholinesterase	chr5
4329	0	0.663467	0.0003	ENSMUSG00000025138.14	Sirt7	209011	retained_intron	sirtuin 7	chr11
4493	0	0.623168	0.0003	ENSMUSG00000025470.11	Zfp511	69752	retained_intron	zinc finger protein 511	chr7
4523	1	1.82813	0.0003	ENSMUSG00000025515.15	Muc2	17831	protein_coding	mucin 2	chr7
4643	0	-0.278689	0.0003	ENSMUSG00000025871.18	4833439L19Rik	97820	protein_coding	RIKEN cDNA 4833439L19 gene	chr13
5747	0	0.413658	0.0003	ENSMUSG00000028078.14	Dclk2	70762	protein_coding	doublecortin-like kinase 2	chr3
5772	0	-0.640971	0.0003	ENSMUSG00000028125.14	Abca4	11304	protein_coding	ATP-binding cassette, sub-family A (ABC1), member 4	chr3
6785	0	0.728557	0.0003	ENSMUSG00000030111.9	A2m	232345	protein_coding	alpha-2-macroglobulin	chr6
7529	0	0.410294	0.0003	ENSMUSG00000031732.12	Phlpp2	244650	retained_intron	PH domain and leucine rich repeat protein phosphatase 2	chr8
8440	0	-0.235701	0.0003	ENSMUSG00000034075.10	Zdhhc5	228136	protein_coding	zinc finger, DHHC domain containing 5	chr2
8552	1	1.50534	0.0003	ENSMUSG00000034394.14	Lif	16878	protein_coding	leukemia inhibitory factor	chr11
8695	0	-0.66701	0.0003	ENSMUSG00000034837.12	Gnat1	14685	protein_coding	guanine nucleotide binding protein, alpha transducing 1	chr9
9055	0	0.420416	0.0003	ENSMUSG00000036097.7	Fam178a	226151	protein_coding	family with sequence similarity 178, member A	chr19
9063	0	0.464835	0.0003	ENSMUSG00000036111.8	Lmo1	109594	protein_coding	LIM domain only 1	chr7
9471	0	0.620018	0.0003	ENSMUSG00000037447.16	Arid5a	214855	protein_coding	AT rich interactive domain 5A (MRF1-like)	chr1
9500	0	0.58363	0.0003	ENSMUSG00000037552.17	Plekhg2	101497	protein_coding	pleckstrin homology domain containing, family G (with RhoGef domain) member 2	chr7
9678	0	-0.280889	0.0003	ENSMUSG00000038065.13	Mturn	68235	protein_coding	maturin, neural progenitor differentiation regulator homolog (Xenopus)	chr6
10706	0	0.545833	0.0003	ENSMUSG00000041096.13	Tspyl2	52808	retained_intron	TSPY-like 2	chrX
10780	0	0.341952	0.0003	ENSMUSG00000041375.18	Ccdc9	243846	retained_intron	coiled-coil domain containing 9	chr7
11080	0	0.38467	0.0003	ENSMUSG00000042444.9	Fam63b	235461	protein_coding	family with sequence similarity 63, member B	chr9
11135	0	0.429587	0.0003	ENSMUSG00000042613.9	Pbxip1	229534	protein_coding	pre B cell leukemia transcription factor interacting protein 1	chr3
11470	1	1.26084	0.0003	ENSMUSG00000044349.15	Snhg11	319317	protein_coding	small nucleolar RNA host gene 11	chr2
13409	0	0.299784	0.0003	ENSMUSG00000056167.6	Cnot10	78893	protein_coding	CCR4-NOT transcription complex, subunit 10	chr9
13738	0	0.2884	0.0003	ENSMUSG00000058881.12	Zfp516	329003	protein_coding	zinc finger protein 516	chr18
14782	0	0.495626	0.0003	ENSMUSG00000070000.13	Fcho1	74015	protein_coding	FCH domain only 1	chr8
15139	0	0.850631	0.0003	ENSMUSG00000073478.6	D730003I15Rik	(Empty)	lincRNA	NULL	chr1
15218	1	2.0801	0.0003	ENSMUSG00000074052.7	BC048644	407789	bidirectional_promoter_lncRNA	cDNA sequence BC048644	chr8
16041	-1	-1.11944	0.0003	ENSMUSG00000085376.1	Gm14508	(Empty)	antisense	NULL	chr5
16193	-1	-2.59765	0.0003	ENSMUSG00000086421.1	Gm14091	(Empty)	antisense	NULL	chr2
16304	0	0.501895	0.0003	ENSMUSG00000087221.3	BC037032	414066	TEC	cDNA Sequence BC037032	chr15
17243	0	0.572569	0.0003	ENSMUSG00000098233.1	Gm26954	(Empty)	antisense	NULL	chr5
740	0	-0.864595	0.0004	ENSMUSG00000005124.9	Wisp1	22402	protein_coding	WNT1 inducible signaling pathway protein 1	chr15
2616	1	1.3602	0.0004	ENSMUSG00000021091.8	Serpina3n	20716	protein_coding	serine (or cysteine) peptidase inhibitor, clade A, member 3N	chr12
2996	0	0.287959	0.0004	ENSMUSG00000021848.15	Otx2	18424	protein_coding	orthodenticle homeobox 2	chr14
4176	0	0.539728	0.0004	ENSMUSG00000024830.16	Rps6kb2	58988	protein_coding	ribosomal protein S6 kinase, polypeptide 2	chr19
5191	0	0.403397	0.0004	ENSMUSG00000026927.17	Sdccag3	68112	protein_coding	serologically defined colon cancer antigen 3	chr2
5465	0	-0.358027	0.0004	ENSMUSG00000027488.12	Snta1	20648	protein_coding	syntrophin, acidic 1	chr2
6091	0	0.407598	0.0004	ENSMUSG00000028708.16	Mknk1	17346	protein_coding	MAP kinase-interacting serine/threonine kinase 1	chr4
6354	0	0.407525	0.0004	ENSMUSG00000029165.16	Agbl5	231093	protein_coding	ATP/GTP binding protein-like 5	chr5
6707	0	-0.457173	0.0004	ENSMUSG00000029910.14	Mad2l1	56150	protein_coding	MAD2 mitotic arrest deficient-like 1	chr6
6845	0	-0.270674	0.0004	ENSMUSG00000030259.12	Rassf8	71323	protein_coding	Ras association (RalGDS/AF-6) domain family (N-terminal) member 8	chr6
8314	0	-0.272463	0.0004	ENSMUSG00000033629.5	Hacd3	57874	protein_coding	3-hydroxyacyl-CoA dehydratase 3	chr9
8527	0	-0.324455	0.0004	ENSMUSG00000034320.14	Slc26a2	13521	protein_coding	solute carrier family 26 (sulfate transporter), member 2	chr18
8873	0	-0.451643	0.0004	ENSMUSG00000035403.10	Crb2	241324	protein_coding	crumbs family member 2	chr2
10387	0	0.917443	0.0004	ENSMUSG00000040084.9	Bub1b	12236	protein_coding	BUB1B, mitotic checkpoint serine/threonine kinase	chr2
10442	0	0.323734	0.0004	ENSMUSG00000040263.16	Klhdc4	234825	protein_coding	kelch domain containing 4	chr8
11257	0	-0.297115	0.0004	ENSMUSG00000043162.7	Pyurf	66459	protein_coding	Pigy upstream reading frame	chr6
12236	0	-0.272973	0.0004	ENSMUSG00000048490.13	Nrip1	268903	protein_coding	nuclear receptor interacting protein 1	chr16
12910	0	-0.40286	0.0004	ENSMUSG00000052698.14	Tln2	70549	protein_coding	talin 2	chr9
13074	0	0.330188	0.0004	ENSMUSG00000053841.15	Txlna	109658	protein_coding	taxilin alpha	chr4
13630	0	-0.378748	0.0004	ENSMUSG00000057914.15	Cacnb2	12296	retained_intron	calcium channel, voltage-dependent, beta 2 subunit	chr2
15100	1	2.73842	0.0004	ENSMUSG00000073152.4	Gm10475	(Empty)	antisense	NULL	chr5
15525	0	0.502194	0.0004	ENSMUSG00000078484.3	Klhl17	231003	protein_coding	kelch-like 17	chr4
16657	1	1.04486	0.0004	ENSMUSG00000092274.2	Neat1	66961	lincRNA	nuclear paraspeckle assembly transcript 1 (non-protein coding)	chr19
16695	1	1.44668	0.0004	ENSMUSG00000093452.3	Zfhx2os	432855	antisense	zinc finger homeobox 2, opposite strand	chr14
16715	0	0.360658	0.0004	ENSMUSG00000093661.1	Eif4e3	66892	protein_coding	eukaryotic translation initiation factor 4E member 3	chr6
17337	1	1.09191	0.0004	ENSMUSG00000100213.1	Gm28151	(Empty)	lincRNA	NULL	chr1
17700	-1	-1.57088	0.0004	ENSMUSG00000104190.1	Gm10472	(Empty)	TEC	NULL	chr5
18366	0	0.389541	0.0004	ENSMUSG00000110344.1	RP23-220F20.2	(Empty)	protein_coding	NULL	chr11
41	0	-0.320346	0.0005	ENSMUSG00000000276.11	Dgke	56077	protein_coding	diacylglycerol kinase, epsilon	chr11
109	0	-0.205261	0.0005	ENSMUSG00000000738.18	Spg7	234847	protein_coding	spastic paraplegia 7 homolog (human)	chr8
193	0	0.339014	0.0005	ENSMUSG00000001248.14	Gramd1a	52857	nonsense_mediated_decay	GRAM domain containing 1A	chr7
1436	0	0.725621	0.0005	ENSMUSG00000015377.9	Dennd6b	69440	protein_coding	DENN/MADD domain containing 6B	chr15
2984	0	0.263864	0.0005	ENSMUSG00000021820.16	Camk2g	12325	protein_coding	calcium/calmodulin-dependent protein kinase II gamma	chr14
3029	0	-0.436427	0.0005	ENSMUSG00000021928.8	Ebpl	68177	protein_coding	emopamil binding protein-like	chr14
3167	0	-0.359008	0.0005	ENSMUSG00000022197.15	Pdzd2	68070	protein_coding	PDZ domain containing 2	chr15
3615	0	0.582071	0.0005	ENSMUSG00000023043.6	Krt18	16668	protein_coding	keratin 18	chr15
4279	0	0.668158	0.0005	ENSMUSG00000025007.13	Aldh18a1	56454	protein_coding	aldehyde dehydrogenase 18 family, member A1	chr19
5520	0	-0.354866	0.0005	ENSMUSG00000027601.13	Mtfr1	67472	protein_coding	mitochondrial fission regulator 1	chr3
7737	0	-0.2478	0.0005	ENSMUSG00000032097.9	Ddx6	13209	protein_coding	DEAD (Asp-Glu-Ala-Asp) box polypeptide 6	chr9
8455	0	0.602859	0.0005	ENSMUSG00000034120.18	Srsf2	20382	protein_coding	serine/arginine-rich splicing factor 2	chr11
8667	0	0.646089	0.0005	ENSMUSG00000034758.12	Tle6	114606	processed_transcript	transducin-like enhancer of split 6	chr10
9905	0	0.580535	0.0005	ENSMUSG00000038642.10	Ctss	13040	protein_coding	cathepsin S	chr3
10065	1	1.02465	0.0005	ENSMUSG00000039110.14	Mycbpap	104601	processed_transcript	MYCBP associated protein	chr11
10330	0	-0.29493	0.0005	ENSMUSG00000039910.9	Cited2	17684	protein_coding	Cbp/p300-interacting transactivator, with Glu/Asp-rich carboxy-terminal domain, 2	chr10
10806	0	0.528582	0.0005	ENSMUSG00000041477.14	Dcp1b	319618	protein_coding	decapping mRNA 1B	chr6
10818	0	0.393943	0.0005	ENSMUSG00000041534.8	Rbp3	19661	protein_coding	retinol binding protein 3, interstitial	chr14
11295	0	-0.493886	0.0005	ENSMUSG00000043418.3	Lrit2	239038	protein_coding	leucine-rich repeat, immunoglobulin-like and transmembrane domains 2	chr14
11672	0	0.527218	0.0005	ENSMUSG00000045409.16	Trim39	79263	nonsense_mediated_decay	tripartite motif-containing 39	chr17
12531	0	0.50823	0.0005	ENSMUSG00000050271.12	D8Ertd82e	244418	protein_coding	DNA segment, Chr 8, ERATO Doi 82, expressed	chr8
13938	1	1.00404	0.0005	ENSMUSG00000060550.15	H2-Q7	15018	protein_coding	histocompatibility 2, Q region locus 7	chr17
14072	1	2.11625	0.0005	ENSMUSG00000061728.5	Btnl7-ps	(Empty)	unprocessed_pseudogene	NULL	chr17
15066	0	0.764591	0.0005	ENSMUSG00000072893.12	4933439C10Rik	74476	processed_transcript	RIKEN cDNA 4933439C10 gene	chr11
15518	0	-0.523661	0.0005	ENSMUSG00000078440.9	Dohh	102115	protein_coding	deoxyhypusine hydroxylase/monooxygenase	chr10
17320	-1	-3.39527	0.0005	ENSMUSG00000099950.1	9130227L01Rik	329159	lincRNA	RIKEN cDNA 9130227L01 gene	chr1
18014	0	0.771153	0.0005	ENSMUSG00000107068.1	Gm42742	(Empty)	protein_coding	NULL	chr7
838	0	0.31275	0.0006	ENSMUSG00000005899.12	Smpd4	77626	protein_coding	sphingomyelin phosphodiesterase 4	chr16
2010	0	-0.398931	0.0006	ENSMUSG00000019978.15	Epb41l2	13822	protein_coding	erythrocyte membrane protein band 4.1 like 2	chr10
2573	0	0.589925	0.0006	ENSMUSG00000020994.4	Pnn	18949	protein_coding	pinin	chr12
3817	0	-0.231294	0.0006	ENSMUSG00000024074.7	Crim1	50766	protein_coding	cysteine rich transmembrane BMP regulator 1 (chordin like)	chr17
3899	0	0.642804	0.0006	ENSMUSG00000024235.10	Map3k8	26410	protein_coding	mitogen-activated protein kinase kinase kinase 8	chr18
4913	1	1.30123	0.0006	ENSMUSG00000026415.11	Fcamr	64435	protein_coding	Fc receptor, IgA, IgM, high affinity	chr1
5681	0	0.334448	0.0006	ENSMUSG00000027963.14	Extl2	58193	protein_coding	exostoses (multiple)-like 2	chr3
7460	0	0.389538	0.0006	ENSMUSG00000031600.10	Vps37a	52348	protein_coding	vacuolar protein sorting 37A (yeast)	chr8
12129	0	0.750293	0.0006	ENSMUSG00000047909.11	Ankrd16	320816	protein_coding	ankyrin repeat domain 16	chr2
13221	0	-0.323071	0.0006	ENSMUSG00000054843.8	Atrnl1	226255	protein_coding	attractin like 1	chr19
14612	1	1.45797	0.0006	ENSMUSG00000068009.11	Bpifb6	228796	protein_coding	BPI fold containing family B, member 6	chr2
17935	0	-0.454076	0.0006	ENSMUSG00000106379.1	Lhfpl3	269629	protein_coding	lipoma HMGIC fusion partner-like 3	chr5
18404	1	1.34982	0.0006	ENSMUSG00000110631.1	RP24-286J21.7	(Empty)	lincRNA	NULL	chr8
1980	0	0.325715	0.0007	ENSMUSG00000019897.8	Ccdc59	52713	protein_coding	coiled-coil domain containing 59	chr10
3194	0	-0.325221	0.0007	ENSMUSG00000022237.16	Ankrd33b	67434	protein_coding	ankyrin repeat domain 33B	chr15
3476	0	0.333389	0.0007	ENSMUSG00000022779.14	Top3b	21976	protein_coding	topoisomerase (DNA) III beta	chr16
4671	0	-0.333883	0.0007	ENSMUSG00000025921.7	Rdh10	98711	protein_coding	retinol dehydrogenase 10 (all-trans)	chr1
4862	0	0.451418	0.0007	ENSMUSG00000026289.15	Atg16l1	77040	protein_coding	autophagy related 16-like 1 (S. cerevisiae)	chr1
6598	0	-0.262762	0.0007	ENSMUSG00000029640.17	Usp12	22217	protein_coding	ubiquitin specific peptidase 12	chr5
7303	0	0.445329	0.0007	ENSMUSG00000031292.14	Cdkl5	382253	nonsense_mediated_decay	cyclin-dependent kinase-like 5	chrX
7546	0	0.697991	0.0007	ENSMUSG00000031765.8	Mt1	17748	protein_coding	metallothionein 1	chr8
8003	0	0.494391	0.0007	ENSMUSG00000032580.12	Rbm5	83486	protein_coding	RNA binding motif protein 5	chr9
9839	0	0.382313	0.0007	ENSMUSG00000038500.15	Prr3	75210	protein_coding	proline-rich polypeptide 3	chr17
13829	0	0.314513	0.0007	ENSMUSG00000059714.13	Flot1	14251	protein_coding	flotillin 1	chr17
14141	0	0.735851	0.0007	ENSMUSG00000062296.8	Trank1	320429	protein_coding	tetratricopeptide repeat and ankyrin repeat containing 1	chr9
14699	0	0.573066	0.0007	ENSMUSG00000068917.12	Clk2	12748	protein_coding	CDC-like kinase 2	chr3
14841	0	0.245338	0.0007	ENSMUSG00000070565.11	Rasal2	226525	protein_coding	RAS protein activator like 2	chr1
15458	0	0.683037	0.0007	ENSMUSG00000075590.2	Nrbp2	223649	protein_coding	nuclear receptor binding protein 2	chr15
968	0	0.257658	0.0008	ENSMUSG00000006800.13	Sulf2	72043	protein_coding	sulfatase 2	chr2
2177	0	0.461016	0.0008	ENSMUSG00000020282.18	Rhbdf1	13650	protein_coding	rhomboid 5 homolog 1	chr11
3165	0	0.697756	0.0008	ENSMUSG00000022194.15	Pabpn1	54196	protein_coding	poly(A) binding protein, nuclear 1	chr14
4059	0	-0.590689	0.0008	ENSMUSG00000024575.15	Pde6a	225600	protein_coding	phosphodiesterase 6A, cGMP-specific, rod, alpha	chr18
4909	0	-0.373466	0.0008	ENSMUSG00000026409.14	Pfkfb2	18640	protein_coding	6-phosphofructo-2-kinase/fructose-2,6-biphosphatase 2	chr1
5534	0	-0.303805	0.0008	ENSMUSG00000027634.14	Ndrg3	29812	protein_coding	N-myc downstream regulated gene 3	chr2
6675	0	-0.388804	0.0008	ENSMUSG00000029804.16	Herc3	73998	protein_coding	hect domain and RLD 3	chr6
7732	0	-0.642009	0.0008	ENSMUSG00000032087.9	Dscaml1	114873	protein_coding	Down syndrome cell adhesion molecule like 1	chr9
9766	0	0.335183	0.0008	ENSMUSG00000038291.16	Snx25	102141	protein_coding	sorting nexin 25	chr8
11669	0	-0.81727	0.0008	ENSMUSG00000045382.6	Cxcr4	12767	protein_coding	chemokine (C-X-C motif) receptor 4	chr1
12283	0	0.288748	0.0008	ENSMUSG00000048796.7	Cyb561d1	72023	protein_coding	cytochrome b-561 domain containing 1	chr3
13199	0	0.540507	0.0008	ENSMUSG00000054708.17	Ankrd24	70615	protein_coding	ankyrin repeat domain 24	chr10
13635	0	0.305122	0.0008	ENSMUSG00000057969.15	Sema3b	20347	nonsense_mediated_decay	sema domain, immunoglobulin domain (Ig), short basic domain, secreted, (semaphorin) 3B	chr9
16886	0	0.763943	0.0008	ENSMUSG00000096780.7	Tmem181b-ps	547127	processed_transcript	transmembrane protein 181B, pseudogene	chr17
17075	-1	-1.18948	0.0008	ENSMUSG00000097482.2	Gm17634	(Empty)	antisense	NULL	chr1
17397	0	0.670601	0.0008	ENSMUSG00000101429.1	BC055402	407809	lincRNA	cDNA sequence BC055402	chr1
115	0	0.24813	0.0009	ENSMUSG00000000759.14	Tubgcp3	259279	nonsense_mediated_decay	tubulin, gamma complex associated protein 3	chr8
723	0	0.549738	0.0009	ENSMUSG00000004952.13	Rasa4	54153	protein_coding	RAS p21 protein activator 4	chr5
1902	1	1.29158	0.0009	ENSMUSG00000019737.14	Syne4	233066	processed_transcript	spectrin repeat containing, nuclear envelope family member 4	chr7
3115	0	-0.264205	0.0009	ENSMUSG00000022092.10	Ppp3cc	19057	protein_coding	protein phosphatase 3, catalytic subunit, gamma isoform	chr14
3322	0	0.386013	0.0009	ENSMUSG00000022475.18	Hdac7	56233	protein_coding	histone deacetylase 7	chr15
5053	0	-0.400734	0.0009	ENSMUSG00000026672.11	Optn	71648	processed_transcript	optineurin	chr2
5350	0	-0.227689	0.0009	ENSMUSG00000027288.16	Zfp106	20402	protein_coding	zinc finger protein 106	chr2
5491	0	0.343258	0.0009	ENSMUSG00000027540.13	Ptpn1	19246	processed_transcript	protein tyrosine phosphatase, non-receptor type 1	chr2
5504	0	0.333617	0.0009	ENSMUSG00000027570.15	Col9a3	12841	protein_coding	collagen, type IX, alpha 3	chr2
9083	0	-0.33691	0.0009	ENSMUSG00000036192.15	Rorb	225998	protein_coding	RAR-related orphan receptor beta	chr19
9506	0	-0.24349	0.0009	ENSMUSG00000037573.5	Tob1	22057	protein_coding	transducer of ErbB-2.1	chr11
9510	0	0.789044	0.0009	ENSMUSG00000037593.11	BC030499	216976	protein_coding	cDNA sequence BC030499	chr11
10231	0	0.450194	0.0009	ENSMUSG00000039623.13	Ap5z1	231855	protein_coding	adaptor-related protein complex 5, zeta 1 subunit	chr5
13095	0	0.845148	0.0009	ENSMUSG00000054003.13	Tdrd9	74691	protein_coding	tudor domain containing 9	chr12
16222	1	1.0701	0.0009	ENSMUSG00000086662.7	BC046251	407810	lincRNA	cDNA sequence BC046251	chr7
18111	1	2.0254	0.0009	ENSMUSG00000108053.1	Gm43890	(Empty)	TEC	NULL	chr6
126	0	0.487434	0.001	ENSMUSG00000000823.16	Zfp512b	269401	protein_coding	zinc finger protein 512B	chr2
554	1	1.33306	0.001	ENSMUSG00000003545.3	Fosb	14282	protein_coding	FBJ osteosarcoma oncogene B	chr7
735	0	0.431835	0.001	ENSMUSG00000005087.17	Cd44	12505	protein_coding	CD44 antigen	chr2
831	0	-0.281685	0.001	ENSMUSG00000005871.14	Apc	11789	protein_coding	adenomatosis polyposis coli	chr18
1008	0	0.471357	0.001	ENSMUSG00000007603.8	Dus3l	224907	protein_coding	dihydrouridine synthase 3-like (S. cerevisiae)	chr17
1180	0	0.345476	0.001	ENSMUSG00000010097.13	Nxf1	53319	protein_coding	nuclear RNA export factor 1	chr19
1181	0	0.300014	0.001	ENSMUSG00000010110.17	Stx5a	56389	nonsense_mediated_decay	syntaxin 5A	chr19
1574	0	0.340229	0.001	ENSMUSG00000016918.15	Sulf1	240725	protein_coding	sulfatase 1	chr1
2137	0	-0.472649	0.001	ENSMUSG00000020212.13	Mdm1	17245	protein_coding	transformed mouse 3T3 cell double minute 1	chr10
2165	0	0.451001	0.001	ENSMUSG00000020263.14	Appl2	216190	protein_coding	adaptor protein, phosphotyrosine interaction, PH domain and leucine zipper containing 2	chr10
2359	0	-0.224106	0.001	ENSMUSG00000020634.12	Ubxn2a	217379	protein_coding	UBX domain protein 2A	chr12
2711	0	-0.271699	0.001	ENSMUSG00000021270.13	Hsp90aa1	15519	protein_coding	heat shock protein 90, alpha (cytosolic), class A member 1	chr12
2795	0	-0.260709	0.001	ENSMUSG00000021466.11	Ptch1	19206	protein_coding	patched 1	chr13
2812	0	0.72556	0.001	ENSMUSG00000021495.8	Fam193b	212483	protein_coding	family with sequence similarity 193, member B	chr13
2970	0	-0.222924	0.001	ENSMUSG00000021796.14	Bmpr1a	12166	protein_coding	bone morphogenetic protein receptor, type 1A	chr14
2974	0	-0.373841	0.001	ENSMUSG00000021804.5	Rgr	57811	protein_coding	retinal G protein coupled receptor	chr14
3446	0	0.324	0.001	ENSMUSG00000022721.18	Trmt2a	15547	retained_intron	TRM2 tRNA methyltransferase 2A	chr16
3506	0	-0.574542	0.001	ENSMUSG00000022831.14	Hcls1	15163	protein_coding	hematopoietic cell specific Lyn substrate 1	chr16
3514	0	0.581094	0.001	ENSMUSG00000022843.16	Clcn2	12724	protein_coding	chloride channel, voltage-sensitive 2	chr16
3878	0	0.275659	0.001	ENSMUSG00000024193.7	Phf1	21652	protein_coding	PHD finger protein 1	chr17
3933	0	0.786438	0.001	ENSMUSG00000024299.16	Adamts10	224697	nonsense_mediated_decay	a disintegrin-like and metallopeptidase (reprolysin type) with thrombospondin type 1 motif, 10	chr17
3990	0	-0.411727	0.001	ENSMUSG00000024424.14	Ttc39c	72747	protein_coding	tetratricopeptide repeat domain 39C	chr18
4372	0	0.666437	0.001	ENSMUSG00000025207.15	Sema4g	26456	protein_coding	sema domain, immunoglobulin domain (Ig), transmembrane domain (TM) and short cytoplasmic domain, (semaphorin) 4G	chr19
4558	0	0.249985	0.001	ENSMUSG00000025608.9	Podxl	27205	protein_coding	podocalyxin-like	chr6
4784	0	-0.422366	0.001	ENSMUSG00000026154.4	Sdhaf4	68002	protein_coding	succinate dehydrogenase complex assembly factor 4	chr1
4960	0	0.203191	0.001	ENSMUSG00000026496.11	Parp1	11545	nonsense_mediated_decay	poly (ADP-ribose) polymerase family, member 1	chr1
5339	0	0.413012	0.001	ENSMUSG00000027270.14	Lamp5	76161	protein_coding	lysosomal-associated membrane protein family, member 5	chr2
5507	0	0.297104	0.001	ENSMUSG00000027575.19	Arfgap1	228998	protein_coding	ADP-ribosylation factor GTPase activating protein 1	chr2
5515	0	-0.389672	0.001	ENSMUSG00000027589.14	Pcmtd2	245867	protein_coding	protein-L-isoaspartate (D-aspartate) O-methyltransferase domain containing 2	chr2
5605	0	0.366101	0.001	ENSMUSG00000027803.14	Wwtr1	97064	protein_coding	WW domain containing transcription regulator 1	chr3
5833	0	-0.307012	0.001	ENSMUSG00000028246.13	Faxc	76132	processed_transcript	failed axon connections homolog	chr4
5835	0	0.807928	0.001	ENSMUSG00000028248.15	Pnisr	66625	protein_coding	PNN interacting serine/arginine-rich	chr4
5952	0	0.374545	0.001	ENSMUSG00000028469.15	Npr2	230103	protein_coding	natriuretic peptide receptor 2	chr4
6491	0	0.447272	0.001	ENSMUSG00000029439.14	Sfswap	231769	protein_coding	splicing factor, suppressor of white-apricot homolog (Drosophila)	chr5
6608	1	1.42744	0.001	ENSMUSG00000029658.17	Wdr95	381693	protein_coding	WD40 repeat domain 95	chr5
6612	0	-0.466173	0.001	ENSMUSG00000029663.10	Gngt1	14699	protein_coding	guanine nucleotide binding protein (G protein), gamma transducing activity polypeptide 1	chr6
7079	0	-0.277151	0.001	ENSMUSG00000030753.15	Prkrir	72981	nonsense_mediated_decay	protein-kinase, interferon-inducible double stranded RNA dependent inhibitor, repressor of (P58 repressor)	chr7
7251	0	0.240185	0.001	ENSMUSG00000031166.13	Wdr13	73447	protein_coding	WD repeat domain 13	chrX
7254	0	0.289937	0.001	ENSMUSG00000031169.13	Porcn	53627	protein_coding	porcupine homolog (Drosophila)	chrX
7405	0	-0.286107	0.001	ENSMUSG00000031502.11	Col4a1	12826	protein_coding	collagen, type IV, alpha 1	chr8
7442	0	-0.229431	0.001	ENSMUSG00000031563.8	Wwc2	52357	protein_coding	WW, C2 and coiled-coil domain containing 2	chr8
7583	0	0.316156	0.001	ENSMUSG00000031828.9	Klhl36	234796	retained_intron	kelch-like 36	chr8
7823	0	-0.697213	0.001	ENSMUSG00000032292.8	Nr2e3	23958	retained_intron	nuclear receptor subfamily 2, group E, member 3	chr9
8007	0	0.872548	0.001	ENSMUSG00000032586.9	Traip	22036	retained_intron	TRAF-interacting protein	chr9
8090	0	-0.362246	0.001	ENSMUSG00000032826.17	Ank2	109676	protein_coding	ankyrin 2, brain	chr3
8612	0	-0.269059	0.001	ENSMUSG00000034593.16	Myo5a	17918	retained_intron	myosin VA	chr9
8953	0	0.490223	0.001	ENSMUSG00000035713.15	Usp35	244144	protein_coding	ubiquitin specific peptidase 35	chr7
9025	0	0.716755	0.001	ENSMUSG00000035967.15	Ddx26b	236790	processed_transcript	DEAD/H (Asp-Glu-Ala-Asp/His) box polypeptide 26B	chrX
9432	0	0.429484	0.001	ENSMUSG00000037344.13	Slc12a9	83704	protein_coding	solute carrier family 12 (potassium/chloride transporters), member 9	chr5
9455	0	0.389958	0.001	ENSMUSG00000037405.7	Icam1	15894	protein_coding	intercellular adhesion molecule 1	chr9
9733	0	0.347739	0.001	ENSMUSG00000038208.13	Pgap3	320655	processed_transcript	post-GPI attachment to proteins 3	chr11
10104	0	0.421097	0.001	ENSMUSG00000039205.16	Ciz1	68379	protein_coding	CDKN1A interacting zinc finger protein 1	chr2
10110	0	0.569924	0.001	ENSMUSG00000039218.16	Srrm2	75956	protein_coding	serine/arginine repetitive matrix 2	chr17
10159	0	-0.34919	0.001	ENSMUSG00000039375.16	Wdr17	244484	protein_coding	WD repeat domain 17	chr8
10493	0	0.467047	0.001	ENSMUSG00000040415.15	Dtx3	80904	protein_coding	deltex 3, E3 ubiquitin ligase	chr10
10519	0	0.427727	0.001	ENSMUSG00000040479.11	Dgkz	104418	nonsense_mediated_decay	diacylglycerol kinase zeta	chr2
10774	0	0.553474	0.001	ENSMUSG00000041354.15	Rgl2	19732	retained_intron	ral guanine nucleotide dissociation stimulator-like 2	chr17
10881	0	-0.273569	0.001	ENSMUSG00000041734.15	Kirrel	170643	protein_coding	kin of IRRE like (Drosophila)	chr3
10943	0	0.271262	0.001	ENSMUSG00000041957.15	Pkp2	67451	protein_coding	plakophilin 2	chr16
11255	-1	-1.34885	0.001	ENSMUSG00000043155.4	Hpdl	242642	protein_coding	4-hydroxyphenylpyruvate dioxygenase-like	chr4
11367	0	0.542922	0.001	ENSMUSG00000043843.16	Tmem145	330485	retained_intron	transmembrane protein 145	chr7
11541	0	-0.615723	0.001	ENSMUSG00000044724.8	Gpr152	269053	protein_coding	G protein-coupled receptor 152	chr19
11674	0	0.406992	0.001	ENSMUSG00000045411.16	2410002F23Rik	668661	protein_coding	RIKEN cDNA 2410002F23 gene	chr7
12105	0	0.550252	0.001	ENSMUSG00000047793.13	Sned1	208777	protein_coding	sushi, nidogen and EGF-like domains 1	chr1
12244	0	-0.332176	0.001	ENSMUSG00000048546.7	Tob2	57259	protein_coding	transducer of ERBB2, 2	chr15
12515	0	0.79191	0.001	ENSMUSG00000050174.15	Nudt6	229228	protein_coding	nudix (nucleoside diphosphate linked moiety X)-type motif 6	chr3
12608	0	-0.331053	0.001	ENSMUSG00000050786.8	Ccdc126	57895	protein_coding	coiled-coil domain containing 126	chr6
12754	0	0.703238	0.001	ENSMUSG00000051550.10	Zfp579	68490	processed_transcript	zinc finger protein 579	chr7
12978	0	0.396021	0.001	ENSMUSG00000053137.6	Mapk11	19094	protein_coding	mitogen-activated protein kinase 11	chr15
13366	0	0.535282	0.001	ENSMUSG00000055897.13	Ppp4r1l-ps	100043911	processed_transcript	protein phosphatase 4, regulatory subunit 1-like, pseudogene	chr2
13500	0	-0.23756	0.001	ENSMUSG00000056851.13	Pcbp2	18521	protein_coding	poly(rC) binding protein 2	chr15
13734	0	-0.424234	0.001	ENSMUSG00000058831.13	Opn1sw	12057	protein_coding	opsin 1 (cone pigments), short-wave-sensitive (color blindness, tritan)	chr6
14108	0	0.507824	0.001	ENSMUSG00000062044.15	Lmtk3	381983	protein_coding	lemur tyrosine kinase 3	chr7
14626	1	2.29403	0.001	ENSMUSG00000068129.5	Cst7	13011	protein_coding	cystatin F (leukocystatin)	chr2
14821	0	0.810689	0.001	ENSMUSG00000070427.4	Il18bp	16068	protein_coding	interleukin 18 binding protein	chr7
14976	0	-0.36121	0.001	ENSMUSG00000071653.9	1810009A15Rik	66276	protein_coding	RIKEN cDNA 1810009A15 gene	chr19
15964	1	1.09971	0.001	ENSMUSG00000084846.1	A730011C13Rik	(Empty)	antisense	NULL	chr3
16307	-1	-2.86053	0.001	ENSMUSG00000087235.1	Gm4750	(Empty)	processed_transcript	NULL	chrX
16462	0	0.959703	0.001	ENSMUSG00000090086.7	AI480526	(Empty)	lincRNA	NULL	chr5
17100	1	1.25932	0.001	ENSMUSG00000097572.1	Gm26797	(Empty)	lincRNA	NULL	chr9
17155	0	0.976521	0.001	ENSMUSG00000097767.8	Miat	330166	lincRNA	myocardial infarction associated transcript (non-protein coding)	chr5
18080	0	-0.482213	0.001	ENSMUSG00000107705.1	Gm45062	(Empty)	nonsense_mediated_decay	NULL	chr6
18195	-1	-1.09137	0.001	ENSMUSG00000108869.1	Gm44532	(Empty)	lincRNA	NULL	chr7
18412	0	-0.904993	0.001	ENSMUSG00000110702.1	RP24-97K3.3	(Empty)	antisense	NULL	chr8
16	0	0.326844	0.002	ENSMUSG00000000131.15	Xpo6	74204	protein_coding	exportin 6	chr7
170	0	0.548802	0.002	ENSMUSG00000001119.7	Col6a1	12833	protein_coding	collagen, type VI, alpha 1	chr10
344	0	0.307681	0.002	ENSMUSG00000002210.11	Smg9	71997	retained_intron	smg-9 homolog, nonsense mediated mRNA decay factor (C. elegans)	chr7
456	0	0.38145	0.002	ENSMUSG00000002948.19	Map2k7	26400	protein_coding	mitogen-activated protein kinase kinase 7	chr8
696	0	0.533308	0.002	ENSMUSG00000004815.12	Dgkq	110524	protein_coding	diacylglycerol kinase, theta	chr5
884	0	0.352419	0.002	ENSMUSG00000006276.10	Eps15l1	13859	protein_coding	epidermal growth factor receptor pathway substrate 15-like 1	chr8
1054	0	0.379001	0.002	ENSMUSG00000008200.14	Fnbp4	55935	protein_coding	formin binding protein 4	chr2
1179	0	0.288328	0.002	ENSMUSG00000010095.13	Slc3a2	17254	protein_coding	solute carrier family 3 (activators of dibasic and neutral amino acid transport), member 2	chr19
1277	0	0.385312	0.002	ENSMUSG00000013089.15	Etv5	104156	protein_coding	ets variant 5	chr16
1411	0	0.233331	0.002	ENSMUSG00000015165.16	Hnrnpl	15388	protein_coding	heterogeneous nuclear ribonucleoprotein L	chr7
1484	0	-0.291029	0.002	ENSMUSG00000015766.14	Eps8	13860	protein_coding	epidermal growth factor receptor pathway substrate 8	chr6
1792	0	0.332644	0.002	ENSMUSG00000018820.13	Zfyve27	319740	retained_intron	zinc finger, FYVE domain containing 27	chr19
2087	0	-0.309371	0.002	ENSMUSG00000020121.15	Srgap1	117600	protein_coding	SLIT-ROBO Rho GTPase activating protein 1	chr10
2129	0	-0.444604	0.002	ENSMUSG00000020189.13	Osbpl8	237542	protein_coding	oxysterol binding protein-like 8	chr10
2145	0	0.402138	0.002	ENSMUSG00000020228.11	Helb	117599	protein_coding	helicase (DNA) B	chr10
2159	0	0.434384	0.002	ENSMUSG00000020256.14	Aldh1l2	216188	protein_coding	aldehyde dehydrogenase 1 family, member L2	chr10
2189	0	-0.322893	0.002	ENSMUSG00000020307.14	Cdc34	216150	protein_coding	cell division cycle 34	chr10
2271	0	-0.211308	0.002	ENSMUSG00000020458.16	Rtn4	68585	protein_coding	reticulon 4	chr11
2333	0	-0.871532	0.002	ENSMUSG00000020583.4	Matn3	17182	protein_coding	matrilin 3	chr12
2542	0	0.699295	0.002	ENSMUSG00000020926.16	Adam11	11488	protein_coding	a disintegrin and metallopeptidase domain 11	chr11
2614	0	-0.24042	0.002	ENSMUSG00000021087.17	Rtn1	104001	processed_transcript	reticulon 1	chr12
2636	0	-0.510315	0.002	ENSMUSG00000021125.6	Arg2	11847	protein_coding	arginase type II	chr12
2667	0	0.457123	0.002	ENSMUSG00000021196.13	Pfkp	56421	retained_intron	phosphofructokinase, platelet	chr13
2936	0	-0.366872	0.002	ENSMUSG00000021733.9	Slc4a7	218756	protein_coding	solute carrier family 4, sodium bicarbonate cotransporter, member 7	chr14
2983	0	0.334381	0.002	ENSMUSG00000021819.10	Zswim8	268721	protein_coding	zinc finger SWIM-type containing 8	chr14
3177	0	0.526322	0.002	ENSMUSG00000022211.8	Lrrc16b	268747	protein_coding	leucine rich repeat containing 16B	chr14
3204	0	-0.316401	0.002	ENSMUSG00000022257.3	Laptm4b	114128	protein_coding	lysosomal-associated protein transmembrane 4B	chr15
3270	0	0.514558	0.002	ENSMUSG00000022386.12	Trmu	72026	nonsense_mediated_decay	tRNA 5-methylaminomethyl-2-thiouridylate methyltransferase	chr15
3313	0	0.455888	0.002	ENSMUSG00000022462.6	Slc38a2	67760	protein_coding	solute carrier family 38, member 2	chr15
3330	0	0.935778	0.002	ENSMUSG00000022491.4	Glycam1	14663	protein_coding	glycosylation dependent cell adhesion molecule 1	chr15
3551	0	0.324461	0.002	ENSMUSG00000022912.8	Pros1	19128	protein_coding	protein S (alpha)	chr16
3562	0	-0.281297	0.002	ENSMUSG00000022949.9	Clic6	209195	protein_coding	chloride intracellular channel 6	chr16
3635	0	0.269845	0.002	ENSMUSG00000023088.16	Abcc1	17250	nonsense_mediated_decay	ATP-binding cassette, sub-family C (CFTR/MRP), member 1	chr16
3650	0	0.302241	0.002	ENSMUSG00000023170.14	Gps2	56310	protein_coding	G protein pathway suppressor 2	chr11
3683	0	0.327327	0.002	ENSMUSG00000023367.14	Tmem176a	66058	protein_coding	transmembrane protein 176A	chr6
3746	0	0.304299	0.002	ENSMUSG00000023952.13	Gtpbp2	56055	nonsense_mediated_decay	GTP binding protein 2	chr17
4132	0	-0.221625	0.002	ENSMUSG00000024758.14	Rtn3	20168	protein_coding	reticulon 3	chr19
4178	0	0.412148	0.002	ENSMUSG00000024833.14	Pola2	18969	protein_coding	polymerase (DNA directed), alpha 2	chr19
4222	1	2.63261	0.002	ENSMUSG00000024912.5	Fosl1	14283	protein_coding	fos-like antigen 1	chr19
4230	0	0.284027	0.002	ENSMUSG00000024927.7	Rela	19697	protein_coding	v-rel reticuloendotheliosis viral oncogene homolog A (avian)	chr19
4328	0	0.408059	0.002	ENSMUSG00000025137.15	Pcyt2	68671	protein_coding	phosphate cytidylyltransferase 2, ethanolamine	chr11
4571	0	0.896748	0.002	ENSMUSG00000025650.12	Col7a1	12836	protein_coding	collagen, type VII, alpha 1	chr9
4726	0	0.600237	0.002	ENSMUSG00000026034.17	Clk1	12747	retained_intron	CDC-like kinase 1	chr1
4762	0	0.604528	0.002	ENSMUSG00000026104.14	Stat1	20846	protein_coding	signal transducer and activator of transcription 1	chr1
4813	0	0.474985	0.002	ENSMUSG00000026200.13	Glb1l	74577	processed_transcript	galactosidase, beta 1-like	chr1
5024	0	-0.256401	0.002	ENSMUSG00000026623.16	Lpgat1	226856	protein_coding	lysophosphatidylglycerol acyltransferase 1	chr1
5503	0	0.419143	0.002	ENSMUSG00000027569.15	Mrgbp	73247	protein_coding	MRG/MORF4L binding protein	chr2
6385	0	0.48122	0.002	ENSMUSG00000029208.16	Guf1	231279	nonsense_mediated_decay	GUF1 homolog, GTPase	chr5
6590	0	0.498728	0.002	ENSMUSG00000029625.16	Cpsf4	54188	protein_coding	cleavage and polyadenylation specific factor 4	chr5
6880	0	0.87448	0.002	ENSMUSG00000030321.15	Efcab12	212516	protein_coding	EF-hand calcium binding domain 12	chr6
6989	0	0.266818	0.002	ENSMUSG00000030590.15	Fam98c	73833	protein_coding	family with sequence similarity 98, member C	chr7
7158	0	0.525909	0.002	ENSMUSG00000030898.15	Cckbr	12426	protein_coding	cholecystokinin B receptor	chr7
7306	0	0.949861	0.002	ENSMUSG00000031297.14	Slc7a3	11989	retained_intron	solute carrier family 7 (cationic amino acid transporter, y+ system), member 3	chrX
7427	0	0.352037	0.002	ENSMUSG00000031537.15	Ikbkb	16150	protein_coding	inhibitor of kappaB kinase beta	chr8
7578	0	-0.266729	0.002	ENSMUSG00000031823.14	Zdhhc7	102193	protein_coding	zinc finger, DHHC domain containing 7	chr8
7585	0	0.426349	0.002	ENSMUSG00000031832.15	Taf1c	21341	retained_intron	TATA-box binding protein associated factor, RNA polymerase I, C	chr8
7772	0	-0.313509	0.002	ENSMUSG00000032192.8	Gnb5	14697	protein_coding	guanine nucleotide binding protein (G protein), beta 5	chr9
7907	0	0.37311	0.002	ENSMUSG00000032413.12	Rasa2	114713	protein_coding	RAS p21 protein activator 2	chr9
8113	0	-0.43774	0.002	ENSMUSG00000032892.14	Rangrf	57785	processed_transcript	RAN guanine nucleotide release factor	chr11
8123	0	0.31833	0.002	ENSMUSG00000032925.16	Itgbl1	223272	protein_coding	integrin, beta-like 1	chr14
8195	0	0.341639	0.002	ENSMUSG00000033192.5	Lpcat2	270084	protein_coding	lysophosphatidylcholine acyltransferase 2	chr8
8260	0	0.349773	0.002	ENSMUSG00000033434.15	Gtpbp6	107999	protein_coding	GTP binding protein 6 (putative)	chr5
8393	0	-0.287983	0.002	ENSMUSG00000033917.15	Gde1	56209	protein_coding	glycerophosphodiester phosphodiesterase 1	chr7
8463	0	0.55443	0.002	ENSMUSG00000034156.16	Bzrap1	207777	protein_coding	benzodiazepine receptor associated protein 1	chr11
8626	0	-0.189354	0.002	ENSMUSG00000034636.9	Zyg11b	414872	protein_coding	zyg-ll family member B, cell cycle regulator	chr4
8703	1	1.68945	0.002	ENSMUSG00000034855.13	Cxcl10	15945	retained_intron	chemokine (C-X-C motif) ligand 10	chr5
8705	0	0.391953	0.002	ENSMUSG00000034863.8	Ano8	382014	protein_coding	anoctamin 8	chr8
8901	0	-0.258051	0.002	ENSMUSG00000035517.17	Tdrd7	100121	protein_coding	tudor domain containing 7	chr4
9399	0	0.68119	0.002	ENSMUSG00000037243.17	Zfp692	103836	protein_coding	zinc finger protein 692	chr11
9783	0	0.315382	0.002	ENSMUSG00000038346.18	Zfp384	269800	retained_intron	zinc finger protein 384	chr6
9794	0	-0.306295	0.002	ENSMUSG00000038370.6	Pcp4l1	66425	protein_coding	Purkinje cell protein 4-like 1	chr1
9844	1	1.53181	0.002	ENSMUSG00000038508.7	Gdf15	23886	protein_coding	growth differentiation factor 15	chr8
10101	0	0.424409	0.002	ENSMUSG00000039199.6	Zdhhc1	70796	protein_coding	zinc finger, DHHC domain containing 1	chr8
10428	0	0.3882	0.002	ENSMUSG00000040219.4	Ttc12	235330	protein_coding	tetratricopeptide repeat domain 12	chr9
10473	0	0.277528	0.002	ENSMUSG00000040356.16	Skiv2l	108077	retained_intron	superkiller viralicidic activity 2-like (S. cerevisiae)	chr17
10521	0	0.41528	0.002	ENSMUSG00000040482.15	Dxo	112403	protein_coding	decapping exoribonuclease	chr17
10538	0	0.38422	0.002	ENSMUSG00000040532.14	Abhd11	68758	protein_coding	abhydrolase domain containing 11	chr5
10586	0	0.401723	0.002	ENSMUSG00000040669.14	Phc1	13619	protein_coding	polyhomeotic-like 1 (Drosophila)	chr6
10598	0	0.695018	0.002	ENSMUSG00000040705.2	A930016O22Rik	100503495	antisense	RIKEN cDNA A930016O22 gene	chr7
10672	0	0.420595	0.002	ENSMUSG00000040940.18	Arhgef1	16801	protein_coding	Rho guanine nucleotide exchange factor (GEF) 1	chr7
10714	0	0.435999	0.002	ENSMUSG00000041130.9	Zfp598	213753	protein_coding	zinc finger protein 598	chr17
10761	0	-0.225826	0.002	ENSMUSG00000041308.6	Sntb2	20650	protein_coding	syntrophin, basic 2	chr8
10790	0	0.430673	0.002	ENSMUSG00000041420.18	Meis3	17537	protein_coding	Meis homeobox 3	chr7
10813	0	0.922848	0.002	ENSMUSG00000041498.13	Kif14	381293	retained_intron	kinesin family member 14	chr1
10816	0	-0.39614	0.002	ENSMUSG00000041528.15	Rnf123	84585	protein_coding	ring finger protein 123	chr9
10934	0	0.536267	0.002	ENSMUSG00000041921.16	Metap1d	66559	protein_coding	methionyl aminopeptidase type 1D (mitochondrial)	chr2
10986	0	0.287657	0.002	ENSMUSG00000042129.8	Rassf4	213391	protein_coding	Ras association (RalGDS/AF-6) domain family member 4	chr6
11054	0	0.284958	0.002	ENSMUSG00000042359.18	Osbpl6	99031	processed_transcript	oxysterol binding protein-like 6	chr2
11183	0	-0.376958	0.002	ENSMUSG00000042757.15	Tmem108	81907	protein_coding	transmembrane protein 108	chr9
11187	0	0.481127	0.002	ENSMUSG00000042766.17	Trim46	360213	protein_coding	tripartite motif-containing 46	chr3
11322	1	2.80507	0.002	ENSMUSG00000043549.13	Fam90a1b	(Empty)	protein_coding	NULL	chrX
11379	0	0.649947	0.002	ENSMUSG00000043923.7	Ccdc84	382073	protein_coding	coiled-coil domain containing 84	chr9
11795	0	-0.488083	0.002	ENSMUSG00000046157.13	Tmem229b	268567	protein_coding	transmembrane protein 229B	chr12
12195	-1	-1.41443	0.002	ENSMUSG00000048281.8	Dleu7	239133	protein_coding	deleted in lymphocytic leukemia, 7	chr14
12240	0	-0.309812	0.002	ENSMUSG00000048503.6	Tmem136	235300	protein_coding	transmembrane protein 136	chr9
12716	0	-0.351905	0.002	ENSMUSG00000051355.18	Commd1	17846	protein_coding	COMM domain containing 1	chr11
12786	0	0.430303	0.002	ENSMUSG00000051817.8	Sox12	20667	protein_coding	SRY (sex determining region Y)-box 12	chr2
12791	0	0.379902	0.002	ENSMUSG00000051855.15	Mest	17294	protein_coding	mesoderm specific transcript	chr6
12792	0	0.545592	0.002	ENSMUSG00000051860.13	Samd7	75953	nonsense_mediated_decay	sterile alpha motif domain containing 7	chr3
13566	0	0.739098	0.002	ENSMUSG00000057359.7	Gm17494	(Empty)	antisense	NULL	chr3
13652	0	-0.307391	0.002	ENSMUSG00000058153.15	Sez6l	56747	protein_coding	seizure related 6 homolog like	chr5
13951	0	0.266896	0.002	ENSMUSG00000060671.12	Atp8b2	54667	protein_coding	ATPase, class I, type 8B, member 2	chr3
14073	0	-0.31724	0.002	ENSMUSG00000061731.9	Ext1	14042	protein_coding	exostoses (multiple) 1	chr15
14174	0	-0.268909	0.002	ENSMUSG00000062580.9	Timm17a	21854	protein_coding	translocase of inner mitochondrial membrane 17a	chr1
14197	0	0.253282	0.002	ENSMUSG00000062785.14	Kcnc3	16504	protein_coding	potassium voltage gated channel, Shaw-related subfamily, member 3	chr7
14297	0	0.87364	0.002	ENSMUSG00000063558.4	Aox1	11761	protein_coding	aldehyde oxidase 1	chr1
14691	0	-0.17686	0.002	ENSMUSG00000068823.10	Csde1	229663	protein_coding	cold shock domain containing E1, RNA binding	chr3
15239	0	-0.471463	0.002	ENSMUSG00000074194.4	Zfp791	244556	protein_coding	zinc finger protein 791	chr8
15979	-1	-2.20154	0.002	ENSMUSG00000084913.3	Gm7616	665389	antisense	predicted gene 7616	chr9
15991	0	0.80675	0.002	ENSMUSG00000085001.1	Rapgef4os2	(Empty)	antisense	NULL	chr2
16116	1	1.08881	0.002	ENSMUSG00000085912.1	Trp53cor1	100504267	lincRNA	tumor protein p53 pathway corepressor 1	chr17
16509	0	0.806111	0.002	ENSMUSG00000090399.1	Gm38399	(Empty)	lincRNA	NULL	chr1
16898	0	0.959803	0.002	ENSMUSG00000096929.7	A330023F24Rik	320977	lincRNA	RIKEN cDNA A330023F24 gene	chr1
17283	1	1.56567	0.002	ENSMUSG00000099207.7	Gm10637	100038706	lincRNA	predicted gene 10637	chr8
17353	-1	-1.61237	0.002	ENSMUSG00000100593.1	1700119H24Rik	76649	antisense	RIKEN cDNA 1700119H24 gene	chr16
17513	1	1.86224	0.002	ENSMUSG00000102813.1	Gm37795	(Empty)	TEC	NULL	chr4
17594	1	1.5323	0.002	ENSMUSG00000103436.1	Gm36995	(Empty)	retained_intron	NULL	chrX
18108	1	1.19577	0.002	ENSMUSG00000108037.2	Gm44597	(Empty)	retained_intron	NULL	chr6
18136	0	0.310151	0.002	ENSMUSG00000108350.1	Gm44950	(Empty)	TEC	NULL	chr7
18350	0	0.77563	0.002	ENSMUSG00000110206.1	Flt3l	14256	processed_transcript	FMS-like tyrosine kinase 3 ligand	chr7
237	1	1.07918	0.003	ENSMUSG00000001510.8	Dlx3	13393	protein_coding	distal-less homeobox 3	chr11
259	0	0.877813	0.003	ENSMUSG00000001672.14	Marveld3	73608	protein_coding	MARVEL (membrane-associating) domain containing 3	chr8
337	0	0.502465	0.003	ENSMUSG00000002109.14	Ddb2	107986	processed_transcript	damage specific DNA binding protein 2	chr2
522	0	0.285808	0.003	ENSMUSG00000003378.9	Grik5	14809	nonsense_mediated_decay	glutamate receptor, ionotropic, kainate 5 (gamma 2)	chr7
546	0	-0.366325	0.003	ENSMUSG00000003500.13	Impdh1	23917	protein_coding	inosine 5'-phosphate dehydrogenase 1	chr6
630	0	0.307706	0.003	ENSMUSG00000004263.15	Atn1	13498	protein_coding	atrophin 1	chr6
795	0	-0.753854	0.003	ENSMUSG00000005583.16	Mef2c	17260	protein_coding	myocyte enhancer factor 2C	chr13
973	0	0.330148	0.003	ENSMUSG00000006930.15	Hap1	15114	protein_coding	huntingtin-associated protein 1	chr11
1154	0	0.237927	0.003	ENSMUSG00000009739.16	Pou6f1	19009	protein_coding	POU domain, class 6, transcription factor 1	chr15
1165	0	0.475201	0.003	ENSMUSG00000009995.17	Taz	66826	processed_transcript	tafazzin	chrX
1166	0	0.708824	0.003	ENSMUSG00000010021.13	Kif19a	286942	processed_transcript	kinesin family member 19A	chr11
1604	0	-0.248885	0.003	ENSMUSG00000017376.15	Nlk	18099	protein_coding	nemo like kinase	chr11
1732	0	0.392831	0.003	ENSMUSG00000018449.12	Rpain	69723	protein_coding	RPA interacting protein	chr11
1744	0	0.398063	0.003	ENSMUSG00000018537.16	Pcgf2	22658	protein_coding	polycomb group ring finger 2	chr11
2012	0	0.723273	0.003	ENSMUSG00000019982.14	Myb	17863	protein_coding	myeloblastosis oncogene	chr10
2229	0	0.612256	0.003	ENSMUSG00000020388.12	Pdlim4	30794	protein_coding	PDZ and LIM domain 4	chr11
2413	0	-0.293534	0.003	ENSMUSG00000020716.15	Nf1	18015	processed_transcript	neurofibromatosis 1	chr11
2641	0	0.635606	0.003	ENSMUSG00000021134.17	Srsf5	20384	protein_coding	serine/arginine-rich splicing factor 5	chr12
2644	0	-0.220498	0.003	ENSMUSG00000021140.8	Pcnx	54604	protein_coding	pecanex homolog (Drosophila)	chr12
2698	0	-0.211514	0.003	ENSMUSG00000021254.8	Gpatch2l	70373	protein_coding	G patch domain containing 2 like	chr12
2895	0	-0.269628	0.003	ENSMUSG00000021669.14	Col4a3bp	68018	protein_coding	collagen, type IV, alpha 3 (Goodpasture antigen) binding protein	chr13
2914	0	0.462047	0.003	ENSMUSG00000021702.7	Thbs4	21828	protein_coding	thrombospondin 4	chr13
3501	0	0.590123	0.003	ENSMUSG00000022822.15	Abcc5	27416	protein_coding	ATP-binding cassette, sub-family C (CFTR/MRP), member 5	chr16
3583	1	2.07495	0.003	ENSMUSG00000022991.4	Lalba	16770	protein_coding	lactalbumin, alpha	chr15
3591	0	0.437609	0.003	ENSMUSG00000023007.15	Prpf40b	54614	protein_coding	pre-mRNA processing factor 40B	chr15
3699	0	0.718295	0.003	ENSMUSG00000023764.18	Sfi1	78887	protein_coding	Sfi1 homolog, spindle assembly associated (yeast)	chr11
3770	0	0.756781	0.003	ENSMUSG00000023992.14	Trem2	83433	protein_coding	triggering receptor expressed on myeloid cells 2	chr17
3876	0	-0.573803	0.003	ENSMUSG00000024190.6	Dusp1	19252	protein_coding	dual specificity phosphatase 1	chr17
4344	0	0.338982	0.003	ENSMUSG00000025158.7	Rfng	19719	processed_transcript	RFNG O-fucosylpeptide 3-beta-N-acetylglucosaminyltransferase	chr11
4345	0	0.347196	0.003	ENSMUSG00000025159.8	Mms19	72199	nonsense_mediated_decay	MMS19 (MET18 S. cerevisiae)	chr19
4840	0	-0.331066	0.003	ENSMUSG00000026248.9	Mrpl44	69163	protein_coding	mitochondrial ribosomal protein L44	chr1
4888	0	-0.750749	0.003	ENSMUSG00000026355.11	Mcm6	17219	protein_coding	minichromosome maintenance complex component 6	chr1
5206	0	0.337262	0.003	ENSMUSG00000026958.13	Dpp7	83768	processed_transcript	dipeptidylpeptidase 7	chr2
5401	0	-0.25761	0.003	ENSMUSG00000027367.16	Stard7	99138	processed_transcript	START domain containing 7	chr2
5776	0	-0.393963	0.003	ENSMUSG00000028132.15	Tmem56	99887	protein_coding	transmembrane protein 56	chr3
5787	0	-0.260609	0.003	ENSMUSG00000028152.10	Tspan5	56224	protein_coding	tetraspanin 5	chr3
5832	0	0.267003	0.003	ENSMUSG00000028245.15	Nsmaf	18201	protein_coding	neutral sphingomyelinase (N-SMase) activation associated factor	chr4
6371	0	-0.168798	0.003	ENSMUSG00000029190.19	D5Ertd579e	320661	protein_coding	DNA segment, Chr 5, ERATO Doi 579, expressed	chr5
6556	0	0.750984	0.003	ENSMUSG00000029561.17	Oasl2	23962	protein_coding	2'-5' oligoadenylate synthetase-like 2	chr5
6780	0	-0.196196	0.003	ENSMUSG00000030105.8	Arl8b	67166	protein_coding	ADP-ribosylation factor-like 8B	chr6
6810	0	-0.286394	0.003	ENSMUSG00000030189.15	Ybx3	56449	protein_coding	Y box protein 3	chr6
7087	0	0.324895	0.003	ENSMUSG00000030766.15	Arhgap17	70497	protein_coding	Rho GTPase activating protein 17	chr7
7136	0	0.279198	0.003	ENSMUSG00000030862.13	Cpxm2	55987	protein_coding	carboxypeptidase X 2 (M14 family)	chr7
7231	0	0.34178	0.003	ENSMUSG00000031134.16	Rbmx	19655	nonsense_mediated_decay	RNA binding motif protein, X chromosome	chrX
7244	0	0.184039	0.003	ENSMUSG00000031154.15	Otud5	54644	processed_transcript	OTU domain containing 5	chrX
7691	0	-0.2229	0.003	ENSMUSG00000032009.8	Sesn3	75747	protein_coding	sestrin 3	chr9
7750	0	0.403493	0.003	ENSMUSG00000032122.14	Slc37a2	56857	protein_coding	solute carrier family 37 (glycerol-3-phosphate transporter), member 2	chr9
7805	0	-0.219923	0.003	ENSMUSG00000032261.16	Sh3bgrl2	212531	protein_coding	SH3 domain binding glutamic acid-rich protein like 2	chr9
7945	0	0.585334	0.003	ENSMUSG00000032489.17	Kif9	16578	protein_coding	kinesin family member 9	chr9
8067	0	-0.296536	0.003	ENSMUSG00000032743.15	D430042O09Rik	233865	protein_coding	RIKEN cDNA D430042O09 gene	chr7
8690	0	0.270639	0.003	ENSMUSG00000034820.3	Cpsf7	269061	protein_coding	cleavage and polyadenylation specific factor 7	chr19
8912	0	-0.338137	0.003	ENSMUSG00000035566.6	Pcdh17	219228	protein_coding	protocadherin 17	chr14
8983	0	0.381029	0.003	ENSMUSG00000035835.14	Plppr3	216152	protein_coding	phospholipid phosphatase related 3	chr10
9001	0	-0.25594	0.003	ENSMUSG00000035891.16	Cerk	223753	retained_intron	ceramide kinase	chr15
9323	0	0.537847	0.003	ENSMUSG00000036995.7	Asap3	230837	protein_coding	ArfGAP with SH3 domain, ankyrin repeat and PH domain 3	chr4
9397	0	0.568025	0.003	ENSMUSG00000037239.8	Spred3	101809	protein_coding	sprouty-related, EVH1 domain containing 3	chr7
9443	0	0.353406	0.003	ENSMUSG00000037364.11	Srrt	83701	protein_coding	serrate RNA effector molecule homolog (Arabidopsis)	chr5
10036	0	-0.230675	0.003	ENSMUSG00000039046.15	Usp6nl	98910	protein_coding	USP6 N-terminal like	chr2
10041	0	-0.349252	0.003	ENSMUSG00000039057.10	Myo16	244281	protein_coding	myosin XVI	chr8
10218	0	0.39678	0.003	ENSMUSG00000039577.17	Nphp4	260305	processed_transcript	nephronophthisis 4 (juvenile) homolog (human)	chr4
10510	0	0.680067	0.003	ENSMUSG00000040459.11	Arglu1	234023	protein_coding	arginine and glutamate rich 1	chr8
11197	0	0.364843	0.003	ENSMUSG00000042810.14	Krba1	77827	protein_coding	KRAB-A domain containing 1	chr6
11488	0	-0.278017	0.003	ENSMUSG00000044447.4	Dock5	68813	protein_coding	dedicator of cytokinesis 5	chr14
11847	0	0.188328	0.003	ENSMUSG00000046434.15	Hnrnpa1	15382	protein_coding	heterogeneous nuclear ribonucleoprotein A1	chr15
12288	0	-0.260317	0.003	ENSMUSG00000048832.8	Vps37c	107305	protein_coding	vacuolar protein sorting 37C (yeast)	chr19
12470	0	-0.321366	0.003	ENSMUSG00000049908.6	Gja8	14616	protein_coding	gap junction protein, alpha 8	chr3
12603	0	-0.327128	0.003	ENSMUSG00000050737.13	Ptges	64292	protein_coding	prostaglandin E synthase	chr2
12666	0	0.388472	0.003	ENSMUSG00000051113.9	Fam71e1	75538	protein_coding	family with sequence similarity 71, member E1	chr7
12931	0	0.536663	0.003	ENSMUSG00000052837.6	Junb	16477	processed_transcript	jun B proto-oncogene	chr8
12959	0	-0.291061	0.003	ENSMUSG00000053025.13	Sv2b	64176	protein_coding	synaptic vesicle glycoprotein 2 b	chr7
12966	0	0.287609	0.003	ENSMUSG00000053080.10	2700081O15Rik	108899	protein_coding	RIKEN cDNA 2700081O15 gene	chr19
13065	0	0.343295	0.003	ENSMUSG00000053774.8	Ubxn7	224111	protein_coding	UBX domain protein 7	chr16
13327	0	0.34461	0.003	ENSMUSG00000055629.5	B4galnt4	330671	protein_coding	beta-1,4-N-acetyl-galactosaminyl transferase 4	chr7
13590	0	0.288845	0.003	ENSMUSG00000057561.9	Eif1a	13664	protein_coding	eukaryotic translation initiation factor 1A	chr18
13598	0	0.31839	0.003	ENSMUSG00000057649.5	Brd9	105246	protein_coding	bromodomain containing 9	chr13
13757	0	0.335563	0.003	ENSMUSG00000059049.14	Frem1	329872	protein_coding	Fras1 related extracellular matrix protein 1	chr4
13855	0	0.298805	0.003	ENSMUSG00000059895.12	Ptp4a3	19245	protein_coding	protein tyrosine phosphatase 4a3	chr15
14684	0	-0.167911	0.003	ENSMUSG00000068747.14	Sort1	20661	protein_coding	sortilin 1	chr3
14807	0	0.907206	0.003	ENSMUSG00000070368.9	Prok1	246691	protein_coding	prokineticin 1	chr3
14867	0	-0.280174	0.003	ENSMUSG00000070733.13	Fryl	72313	protein_coding	FRY like transcription coactivator	chr5
15065	0	0.370221	0.003	ENSMUSG00000072889.9	Nfxl1	100978	protein_coding	nuclear transcription factor, X-box binding-like 1	chr5
15284	0	0.88437	0.003	ENSMUSG00000074415.11	2610203C20Rik	(Empty)	lincRNA	NULL	chr9
16192	-1	-1.58267	0.003	ENSMUSG00000086417.1	Gm12996	(Empty)	antisense	NULL	chr4
16458	0	0.745759	0.003	ENSMUSG00000090077.9	Lime1	72699	protein_coding	Lck interacting transmembrane adaptor 1	chr2
17049	1	1.16058	0.003	ENSMUSG00000097391.8	Mirg	100040724	lincRNA	miRNA containing gene	chr12
17091	0	0.793987	0.003	ENSMUSG00000097545.7	Mir124a-1hg	268755	lincRNA	Mir124-1 host gene (non-protein coding)	chr14
17192	0	0.936798	0.003	ENSMUSG00000097885.7	5031434O11Rik	100039684	antisense	RIKEN cDNA 5031434O11 gene	chr3
17660	0	0.651903	0.003	ENSMUSG00000103898.1	Gm30238	(Empty)	TEC	NULL	chr12
578	0	0.255039	0.004	ENSMUSG00000003808.18	Farsa	66590	protein_coding	phenylalanyl-tRNA synthetase, alpha subunit	chr8
779	0	0.653768	0.004	ENSMUSG00000005470.8	Asf1b	66929	protein_coding	anti-silencing function 1B histone chaperone	chr8
811	0	0.336502	0.004	ENSMUSG00000005682.8	Pan2	103135	protein_coding	PAN2 poly(A) specific ribonuclease subunit	chr10
1031	0	0.313489	0.004	ENSMUSG00000007850.16	Hnrnph1	59013	protein_coding	heterogeneous nuclear ribonucleoprotein H1	chr11
1159	0	-0.410147	0.004	ENSMUSG00000009876.13	Cox4i2	84682	protein_coding	cytochrome c oxidase subunit IV isoform 2	chr2
1575	0	0.513263	0.004	ENSMUSG00000016921.14	Srsf6	67996	retained_intron	serine/arginine-rich splicing factor 6	chr2
2496	0	0.539041	0.004	ENSMUSG00000020863.15	Luc7l3	67684	protein_coding	LUC7-like 3 (S. cerevisiae)	chr11
3119	0	0.44363	0.004	ENSMUSG00000022098.9	Bmp1	12153	protein_coding	bone morphogenetic protein 1	chr14
3178	0	0.462891	0.004	ENSMUSG00000022212.15	Cpne6	12891	protein_coding	copine VI	chr14
3663	0	0.507935	0.004	ENSMUSG00000023259.16	Slc26a6	171429	processed_transcript	solute carrier family 26, member 6	chr9
3695	0	-0.191426	0.004	ENSMUSG00000023572.16	Ccndbp1	17151	protein_coding	cyclin D-type binding-protein 1	chr2
3858	0	-0.269696	0.004	ENSMUSG00000024158.17	Hagh	14651	protein_coding	hydroxyacyl glutathione hydrolase	chr17
4156	1	1.26505	0.004	ENSMUSG00000024793.14	Tnfrsf25	85030	protein_coding	tumor necrosis factor receptor superfamily, member 25	chr4
4241	0	0.260104	0.004	ENSMUSG00000024948.14	Map4k2	26412	retained_intron	mitogen-activated protein kinase kinase kinase kinase 2	chr19
4424	0	-0.331203	0.004	ENSMUSG00000025323.9	Sp4	20688	protein_coding	trans-acting transcription factor 4	chr12
4812	0	0.613647	0.004	ENSMUSG00000026199.17	Ankzf1	52231	retained_intron	ankyrin repeat and zinc finger domain containing 1	chr1
5003	0	-0.302876	0.004	ENSMUSG00000026587.15	Astn1	11899	protein_coding	astrotactin 1	chr1
5039	0	0.687762	0.004	ENSMUSG00000026648.18	Dclre1c	227525	protein_coding	DNA cross-link repair 1C	chr2
5333	0	-0.428043	0.004	ENSMUSG00000027253.15	Lrp4	228357	processed_transcript	low density lipoprotein receptor-related protein 4	chr2
5395	-1	-1.26113	0.004	ENSMUSG00000027360.5	Hdc	15186	protein_coding	histidine decarboxylase	chr2
5450	0	0.365809	0.004	ENSMUSG00000027459.16	Fam110a	73847	protein_coding	family with sequence similarity 110, member A	chr2
5586	0	0.3073	0.004	ENSMUSG00000027751.13	Supt20	56790	protein_coding	suppressor of Ty 20	chr3
5662	0	0.418629	0.004	ENSMUSG00000027936.18	Crtc2	74343	protein_coding	CREB regulated transcription coactivator 2	chr3
5813	0	0.691198	0.004	ENSMUSG00000028197.4	Col24a1	71355	protein_coding	collagen, type XXIV, alpha 1	chr3
5822	0	-0.374595	0.004	ENSMUSG00000028222.2	Calb1	12307	protein_coding	calbindin 1	chr4
5839	0	0.516625	0.004	ENSMUSG00000028255.6	Clca1	23844	protein_coding	chloride channel accessory 1	chr3
6011	0	0.288738	0.004	ENSMUSG00000028582.14	Cc2d1b	319965	protein_coding	coiled-coil and C2 domain containing 1B	chr4
6023	0	0.394075	0.004	ENSMUSG00000028608.15	0610037L13Rik	74098	protein_coding	RIKEN cDNA 0610037L13 gene	chr4
6356	0	-0.276237	0.004	ENSMUSG00000029167.13	Ppargc1a	19017	protein_coding	peroxisome proliferative activated receptor, gamma, coactivator 1 alpha	chr5
6656	0	0.677306	0.004	ENSMUSG00000029762.6	Akr1b8	14187	protein_coding	aldo-keto reductase family 1, member B8	chr6
6667	0	-0.228054	0.004	ENSMUSG00000029780.14	Nt5c3	107569	protein_coding	5'-nucleotidase, cytosolic III	chr6
6763	0	0.264624	0.004	ENSMUSG00000030083.11	Abtb1	80283	protein_coding	ankyrin repeat and BTB (POZ) domain containing 1	chr6
6984	0	-0.216157	0.004	ENSMUSG00000030583.16	Sipa1l3	74206	protein_coding	signal-induced proliferation-associated 1 like 3	chr7
7129	0	0.356777	0.004	ENSMUSG00000030846.15	Tial1	21843	protein_coding	Tia1 cytotoxic granule-associated RNA binding protein-like 1	chr7
7686	0	-0.154095	0.004	ENSMUSG00000031996.16	Aplp2	11804	protein_coding	amyloid beta (A4) precursor-like protein 2	chr9
7747	0	0.356155	0.004	ENSMUSG00000032119.4	Hinfp	102423	protein_coding	histone H4 transcription factor	chr9
7775	0	0.415265	0.004	ENSMUSG00000032198.8	Dock6	319899	protein_coding	dedicator of cytokinesis 6	chr9
8094	0	-0.300553	0.004	ENSMUSG00000032840.7	2410131K14Rik	76792	protein_coding	RIKEN cDNA 2410131K14 gene	chr5
8252	0	-0.19737	0.004	ENSMUSG00000033416.14	Gucd1	68778	nonsense_mediated_decay	guanylyl cyclase domain containing 1	chr10
9038	1	1.07236	0.004	ENSMUSG00000036036.15	Zfp57	22715	protein_coding	zinc finger protein 57	chr17
9105	0	0.54681	0.004	ENSMUSG00000036281.13	Snapc4	227644	protein_coding	small nuclear RNA activating complex, polypeptide 4	chr2
9524	1	1.02435	0.004	ENSMUSG00000037627.15	Rgs22	626596	protein_coding	regulator of G-protein signalling 22	chr15
9627	0	-0.256862	0.004	ENSMUSG00000037957.14	Wdr20	69641	protein_coding	WD repeat domain 20	chr12
10376	0	-0.264522	0.004	ENSMUSG00000040035.14	Disp2	214240	protein_coding	dispatched homolog 2 (Drosophila)	chr2
10392	0	-0.301849	0.004	ENSMUSG00000040111.15	Gramd1b	235283	protein_coding	GRAM domain containing 1B	chr9
10701	0	0.370127	0.004	ENSMUSG00000041073.10	Nacad	192950	protein_coding	NAC alpha domain containing	chr11
10830	0	0.461003	0.004	ENSMUSG00000041577.5	Prelp	116847	protein_coding	proline arginine-rich end leucine-rich repeat	chr1
10919	0	-0.225145	0.004	ENSMUSG00000041852.14	Tcf20	21411	protein_coding	transcription factor 20	chr15
11010	0	0.275257	0.004	ENSMUSG00000042216.13	Sgsm1	52850	protein_coding	small G protein signaling modulator 1	chr5
11055	0	0.324819	0.004	ENSMUSG00000042363.14	Lgalsl	216551	protein_coding	lectin, galactoside binding-like	chr11
11493	0	-0.280304	0.004	ENSMUSG00000044468.14	Fam46c	74645	processed_transcript	family with sequence similarity 46, member C	chr3
12051	0	0.733295	0.004	ENSMUSG00000047502.14	Mroh7	381538	protein_coding	maestro heat-like repeat family member 7	chr4
12891	0	0.73655	0.004	ENSMUSG00000052563.13	D930048N14Rik	97775	protein_coding	RIKEN cDNA D930048N14 gene	chr11
13584	0	-0.181719	0.004	ENSMUSG00000057522.15	Spop	20747	protein_coding	speckle-type POZ protein	chr11
14062	0	0.386161	0.004	ENSMUSG00000061607.14	Mdc1	240087	protein_coding	mediator of DNA damage checkpoint 1	chr17
14218	0	-0.315371	0.004	ENSMUSG00000062961.6	Ccdc177	380768	protein_coding	coiled-coil domain containing 177	chr12
14313	0	-0.388337	0.004	ENSMUSG00000063681.14	Crb1	170788	protein_coding	crumbs family member 1, photoreceptor morphogenesis associated	chr1
14477	0	0.369025	0.004	ENSMUSG00000066438.6	Plekhd1	217682	protein_coding	pleckstrin homology domain containing, family D (with coiled-coil domains) member 1	chr12
14632	0	0.296085	0.004	ENSMUSG00000068196.4	Col8a1	12837	protein_coding	collagen, type VIII, alpha 1	chr16
14679	0	0.24274	0.004	ENSMUSG00000068739.13	Sars	20226	protein_coding	seryl-aminoacyl-tRNA synthetase	chr3
14996	0	0.331048	0.004	ENSMUSG00000071723.7	Gspt2	14853	protein_coding	G1 to S phase transition 2	chrX
15027	1	1.28549	0.004	ENSMUSG00000072572.8	Slc39a2	214922	retained_intron	solute carrier family 39 (zinc transporter), member 2	chr14
15053	0	0.82334	0.004	ENSMUSG00000072770.9	Acrbp	54137	protein_coding	proacrosin binding protein	chr6
15127	0	0.448204	0.004	ENSMUSG00000073423.9	Zfp414	328801	protein_coding	zinc finger protein 414	chr17
15260	0	0.761574	0.004	ENSMUSG00000074264.12	Amy1	11722	protein_coding	amylase 1, salivary	chr3
15547	0	-0.855258	0.004	ENSMUSG00000078588.10	Ccdc24	381546	protein_coding	coiled-coil domain containing 24	chr4
15661	-1	-1.55127	0.004	ENSMUSG00000079103.2	Tgm7	640543	protein_coding	transglutaminase 7	chr2
15995	1	1.15111	0.004	ENSMUSG00000085028.2	Slc2a4rg-ps	329584	processed_transcript	Slc2a4 regulator, pseudogene	chr2
16235	0	0.649321	0.004	ENSMUSG00000086782.2	E130102H24Rik	77866	lincRNA	RIKEN cDNA E130102H24 gene	chr4
16571	1	1.64144	0.004	ENSMUSG00000091412.1	Gm2895	(Empty)	processed_transcript	NULL	chr15
16587	0	-0.370511	0.004	ENSMUSG00000091537.2	Tma7	66167	protein_coding	translational machinery associated 7	chr9
16987	0	-0.911798	0.004	ENSMUSG00000097211.2	BC065403	(Empty)	antisense	NULL	chr9
17951	1	1.95538	0.004	ENSMUSG00000106518.1	Gm42759	(Empty)	TEC	NULL	chr5
17995	1	1.47805	0.004	ENSMUSG00000106944.1	Gm43843	(Empty)	TEC	NULL	chr6
18251	1	1.02901	0.004	ENSMUSG00000109378.1	U2af1l4	233073	nonsense_mediated_decay	U2 small nuclear RNA auxiliary factor 1-like 4	chr7
154	0	0.355992	0.005	ENSMUSG00000001034.17	Mapk7	23939	processed_transcript	mitogen-activated protein kinase 7	chr11
1155	0	0.327338	0.005	ENSMUSG00000009741.14	Ubp1	22221	protein_coding	upstream binding protein 1	chr9
1389	0	-0.188959	0.005	ENSMUSG00000015002.17	Efr3a	76740	processed_transcript	EFR3 homolog A	chr15
1616	0	0.899853	0.005	ENSMUSG00000017453.4	Pipox	19193	protein_coding	pipecolic acid oxidase	chr11
1640	0	0.667799	0.005	ENSMUSG00000017713.9	Tha1	71776	protein_coding	threonine aldolase 1	chr11
1882	0	0.351183	0.005	ENSMUSG00000019518.10	Ap4m1	11781	protein_coding	adaptor-related protein complex AP-4, mu 1	chr5
1949	0	-0.446292	0.005	ENSMUSG00000019845.7	Tube1	71924	protein_coding	epsilon-tubulin 1	chr10
2107	0	-0.341318	0.005	ENSMUSG00000020154.9	Ptprb	19263	protein_coding	protein tyrosine phosphatase, receptor type, B	chr10
2109	0	0.350512	0.005	ENSMUSG00000020156.16	Mum1	68114	protein_coding	melanoma associated antigen (mutated) 1	chr10
3500	0	-0.335555	0.005	ENSMUSG00000022820.3	Ndufb4	68194	protein_coding	NADH dehydrogenase (ubiquinone) 1 beta subcomplex 4	chr16
5045	0	0.361044	0.005	ENSMUSG00000026659.13	Dusp12	80915	nonsense_mediated_decay	dual specificity phosphatase 12	chr1
5645	0	-0.231241	0.005	ENSMUSG00000027883.15	Gpsm2	76123	protein_coding	G-protein signalling modulator 2 (AGS3-like, C. elegans)	chr3
5942	0	0.792731	0.005	ENSMUSG00000028457.18	Atp8b5	320571	retained_intron	ATPase, class I, type 8B, member 5	chr4
6255	0	-0.240745	0.005	ENSMUSG00000028991.15	Mtor	56717	retained_intron	mechanistic target of rapamycin (serine/threonine kinase)	chr4
6479	0	0.368702	0.005	ENSMUSG00000029419.8	Gm996	381353	protein_coding	predicted gene 996	chr2
6998	0	0.279666	0.005	ENSMUSG00000030605.15	Mfge8	17304	retained_intron	milk fat globule-EGF factor 8 protein	chr7
7631	0	0.277545	0.005	ENSMUSG00000031907.9	Zfp90	22751	nonsense_mediated_decay	zinc finger protein 90	chr8
7826	0	0.341702	0.005	ENSMUSG00000032295.15	Man2c1	73744	nonsense_mediated_decay	mannosidase, alpha, class 2C, member 1	chr9
7842	0	0.24199	0.005	ENSMUSG00000032316.7	Clk3	102414	protein_coding	CDC-like kinase 3	chr9
8014	0	0.565504	0.005	ENSMUSG00000032596.14	Uba7	74153	processed_transcript	ubiquitin-like modifier activating enzyme 7	chr9
8336	0	-0.346924	0.005	ENSMUSG00000033717.5	Adra2a	11551	protein_coding	adrenergic receptor, alpha 2a	chr19
8761	0	0.314961	0.005	ENSMUSG00000035047.9	Kri1	215194	protein_coding	KRI1 homolog	chr9
8827	1	1.31877	0.005	ENSMUSG00000035262.4	Amh	11705	protein_coding	anti-Mullerian hormone	chr10
8835	0	0.425171	0.005	ENSMUSG00000035279.8	Ssc5d	269855	protein_coding	scavenger receptor cysteine rich family, 5 domains	chr7
8939	0	-0.186617	0.005	ENSMUSG00000035666.14	Gtf3c4	269252	protein_coding	general transcription factor IIIC, polypeptide 4	chr2
9178	0	-0.228093	0.005	ENSMUSG00000036550.16	Cnot1	234594	protein_coding	CCR4-NOT transcription complex, subunit 1	chr8
9181	0	0.307309	0.005	ENSMUSG00000036555.14	Iqce	74239	protein_coding	IQ motif containing E	chr5
9277	0	-0.309302	0.005	ENSMUSG00000036885.14	Arhgef26	622434	protein_coding	Rho guanine nucleotide exchange factor (GEF) 26	chr3
9583	0	0.464539	0.005	ENSMUSG00000037816.10	Fbxw17	109082	protein_coding	F-box and WD-40 domain protein 17	chr13
9920	0	0.462853	0.005	ENSMUSG00000038685.18	Rtel1	269400	protein_coding	regulator of telomere elongation helicase 1	chr2
10003	0	0.416748	0.005	ENSMUSG00000038930.11	Rccd1	269955	retained_intron	RCC1 domain containing 1	chr7
10293	0	-0.362852	0.005	ENSMUSG00000039789.7	Zfp597	71063	processed_transcript	zinc finger protein 597	chr16
10315	0	0.231503	0.005	ENSMUSG00000039852.16	Rere	68703	protein_coding	arginine glutamic acid dipeptide (RE) repeats	chr4
10410	0	0.447406	0.005	ENSMUSG00000040152.8	Thbs1	21825	protein_coding	thrombospondin 1	chr2
11138	0	0.455224	0.005	ENSMUSG00000042625.16	Safb2	224902	protein_coding	scaffold attachment factor B2	chr17
11259	0	0.939388	0.005	ENSMUSG00000043168.12	4930426D05Rik	74644	antisense	RIKEN cDNA 4930426D05 gene	chr18
11732	0	0.890684	0.005	ENSMUSG00000045761.15	Fam179a	320159	processed_transcript	family with sequence similarity 179, member A	chr17
12157	0	-0.228478	0.005	ENSMUSG00000048058.17	Ldlrad3	241576	protein_coding	low density lipoprotein receptor class A domain containing 3	chr2
12345	0	-0.458872	0.005	ENSMUSG00000049176.14	Frmpd4	333605	protein_coding	FERM and PDZ domain containing 4	chrX
12748	0	0.379151	0.005	ENSMUSG00000051510.13	Mafg	17134	protein_coding	v-maf musculoaponeurotic fibrosarcoma oncogene family, protein G (avian)	chr11
13033	0	0.435287	0.005	ENSMUSG00000053552.14	Ebf4	228598	protein_coding	early B cell factor 4	chr2
14249	0	-0.205234	0.005	ENSMUSG00000063229.15	Ldha	16828	protein_coding	lactate dehydrogenase A	chr7
14578	0	0.357101	0.005	ENSMUSG00000067629.11	Syngap1	240057	protein_coding	synaptic Ras GTPase activating protein 1 homolog (rat)	chr17
14635	0	0.275005	0.005	ENSMUSG00000068206.12	Pick1	18693	protein_coding	protein interacting with C kinase 1	chr15
14649	0	-0.196084	0.005	ENSMUSG00000068323.12	Slc4a5	232156	protein_coding	solute carrier family 4, sodium bicarbonate cotransporter, member 5	chr6
14831	0	0.418409	0.005	ENSMUSG00000070498.3	Tmem132b	208151	protein_coding	transmembrane protein 132B	chr5
15672	1	1.20267	0.005	ENSMUSG00000079165.10	Sap25	751865	protein_coding	sin3 associated polypeptide	chr5
15734	0	0.387284	0.005	ENSMUSG00000079487.11	Med12	59024	protein_coding	mediator complex subunit 12	chrX
16329	0	0.806899	0.005	ENSMUSG00000087381.8	Gm16008	(Empty)	antisense	NULL	chr4
16399	0	0.917097	0.005	ENSMUSG00000089736.2	Tgfbr3l	100044509	protein_coding	transforming growth factor, beta receptor III-like	chr8
17765	0	0.783777	0.005	ENSMUSG00000104713.4	Gbp6	100702	nonsense_mediated_decay	guanylate binding protein 6	chr5
218	0	0.199992	0.006	ENSMUSG00000001419.17	Mef2d	17261	protein_coding	myocyte enhancer factor 2D	chr3
450	0	0.476349	0.006	ENSMUSG00000002897.5	Il17ra	16172	retained_intron	interleukin 17 receptor A	chr6
661	0	0.460389	0.006	ENSMUSG00000004561.14	Mettl17	52535	protein_coding	methyltransferase like 17	chr14
775	0	0.247752	0.006	ENSMUSG00000005442.13	Cic	71722	protein_coding	capicua transcriptional repressor	chr7
1655	0	0.315804	0.006	ENSMUSG00000017765.17	Slc12a4	20498	protein_coding	solute carrier family 12, member 4	chr8
2194	0	-0.226733	0.006	ENSMUSG00000020315.18	Sptbn1	20742	protein_coding	spectrin beta, non-erythrocytic 1	chr11
2649	0	0.195713	0.006	ENSMUSG00000021156.16	Zmynd11	66505	protein_coding	zinc finger, MYND domain containing 11	chr13
2700	0	0.312169	0.006	ENSMUSG00000021256.5	Vash1	238328	protein_coding	vasohibin 1	chr12
2771	0	-0.359993	0.006	ENSMUSG00000021396.4	Nxnl2	75124	protein_coding	nucleoredoxin-like 2	chr13
2919	0	-0.274116	0.006	ENSMUSG00000021708.16	Rasgrf2	19418	protein_coding	RAS protein-specific guanine nucleotide-releasing factor 2	chr13
2957	0	-0.250815	0.006	ENSMUSG00000021770.10	Samd8	67630	protein_coding	sterile alpha motif domain containing 8	chr14
3338	0	0.738649	0.006	ENSMUSG00000022508.5	Bcl6	12053	protein_coding	B cell leukemia/lymphoma 6	chr16
4416	0	0.307197	0.006	ENSMUSG00000025283.15	Sat1	20229	protein_coding	spermidine/spermine N1-acetyl transferase 1	chrX
5512	0	0.516282	0.006	ENSMUSG00000027582.16	Zgpat	229007	protein_coding	zinc finger, CCCH-type with G patch domain	chr2
6298	0	0.561341	0.006	ENSMUSG00000029068.16	Ccnl2	56036	protein_coding	cyclin L2	chr4
6578	0	0.87034	0.006	ENSMUSG00000029605.16	Oas1b	23961	processed_transcript	2'-5' oligoadenylate synthetase 1B	chr5
6819	0	-0.579283	0.006	ENSMUSG00000030209.14	Grin2b	14812	protein_coding	glutamate receptor, ionotropic, NMDA2B (epsilon 2)	chr6
6832	0	0.299764	0.006	ENSMUSG00000030231.10	Plekha5	109135	protein_coding	pleckstrin homology domain containing, family A member 5	chr6
7458	0	0.320317	0.006	ENSMUSG00000031595.9	Pdgfrl	68797	retained_intron	platelet-derived growth factor receptor-like	chr8
7627	0	-0.174943	0.006	ENSMUSG00000031902.10	Nfatc3	18021	retained_intron	nuclear factor of activated T cells, cytoplasmic, calcineurin dependent 3	chr8
7765	0	-0.290402	0.006	ENSMUSG00000032180.10	Tmed1	17083	protein_coding	transmembrane emp24 domain containing 1	chr9
8050	0	-0.24514	0.006	ENSMUSG00000032702.16	Kank1	107351	protein_coding	KN motif and ankyrin repeat domains 1	chr19
9179	0	0.217878	0.006	ENSMUSG00000036552.16	Ermard	381062	protein_coding	ER membrane associated RNA degradation	chr17
9273	0	0.599946	0.006	ENSMUSG00000036875.15	Dna2	327762	protein_coding	DNA replication helicase/nuclease 2	chr10
9391	0	0.312948	0.006	ENSMUSG00000037221.13	Mospd3	68929	protein_coding	motile sperm domain containing 3	chr5
9631	0	0.376552	0.006	ENSMUSG00000037965.14	Zc3h7a	106205	protein_coding	zinc finger CCCH type containing 7 A	chr16
10438	0	0.396995	0.006	ENSMUSG00000040253.15	Gbp7	229900	protein_coding	guanylate binding protein 7	chr3
10583	0	0.808494	0.006	ENSMUSG00000040663.8	Clcf1	56708	protein_coding	cardiotrophin-like cytokine factor 1	chr19
11048	0	0.544914	0.006	ENSMUSG00000042349.13	Ikbke	56489	retained_intron	inhibitor of kappaB kinase epsilon	chr1
11467	0	-0.261833	0.006	ENSMUSG00000044340.7	Phlpp1	98432	protein_coding	PH domain and leucine rich repeat protein phosphatase 1	chr1
12284	0	-0.198639	0.006	ENSMUSG00000048799.7	Cep120	225523	protein_coding	centrosomal protein 120	chr18
12455	0	-0.512791	0.006	ENSMUSG00000049811.16	Fam161a	73873	protein_coding	family with sequence similarity 161, member A	chr11
12761	0	-0.742093	0.006	ENSMUSG00000051627.2	Hist1h1e	50709	protein_coding	histone cluster 1, H1e	chr13
13247	0	-0.222884	0.006	ENSMUSG00000055013.15	Agap1	347722	protein_coding	ArfGAP with GTPase domain, ankyrin repeat and PH domain 1	chr1
13357	0	0.966375	0.006	ENSMUSG00000055833.14	1700034H15Rik	98736	antisense	RIKEN cDNA 1700034H15 gene	chr1
13814	0	0.49342	0.006	ENSMUSG00000059540.15	Tcea2	21400	retained_intron	transcription elongation factor A (SII), 2	chr2
14205	0	0.33212	0.006	ENSMUSG00000062861.8	Zfp28	22690	protein_coding	zinc finger protein 28	chr7
14832	0	0.319622	0.006	ENSMUSG00000070509.15	Rgma	244058	protein_coding	repulsive guidance molecule family member A	chr7
15498	1	1.4346	0.006	ENSMUSG00000078190.6	Dnm3os	474332	antisense	dynamin 3, opposite strand	chr1
16043	0	0.602805	0.006	ENSMUSG00000085385.7	Snhg17	68108	lincRNA	small nucleolar RNA host gene 17	chr2
17390	-1	-2.12907	0.006	ENSMUSG00000101257.1	2310015K22Rik	(Empty)	lincRNA	NULL	chr1
17944	0	-0.926393	0.006	ENSMUSG00000106475.1	Gm43011	(Empty)	TEC	NULL	chr3
1194	0	-0.448751	0.007	ENSMUSG00000010362.9	Rdm1	66599	processed_transcript	RAD52 motif 1	chr11
1382	0	0.344265	0.007	ENSMUSG00000014873.15	Surf2	20931	protein_coding	surfeit gene 2	chr2
1569	0	0.217539	0.007	ENSMUSG00000016757.10	Ttll12	223723	nonsense_mediated_decay	tubulin tyrosine ligase-like family, member 12	chr15
2069	0	-0.263421	0.007	ENSMUSG00000020089.8	Ppa1	67895	protein_coding	pyrophosphatase (inorganic) 1	chr10
2429	0	0.384353	0.007	ENSMUSG00000020740.13	Gga3	260302	protein_coding	golgi associated, gamma adaptin ear containing, ARF binding protein 3	chr11
3362	0	0.436408	0.007	ENSMUSG00000022550.17	Adck5	268822	protein_coding	aarF domain containing kinase 5	chr15
3465	0	-0.332114	0.007	ENSMUSG00000022762.17	Ncam2	17968	protein_coding	neural cell adhesion molecule 2	chr16
3570	0	-0.190879	0.007	ENSMUSG00000022964.14	Tmem50b	77975	protein_coding	transmembrane protein 50B	chr16
3865	0	0.295517	0.007	ENSMUSG00000024170.15	Telo2	71718	retained_intron	telomere maintenance 2	chr17
[truncated: 1,242 more rows]
